# Supplementary material for: Alternative approaches to standard inpatient mental health care: development of a typology of service models
Source: Int J Ment Health Syst. 2025 Apr 17;19:13. doi: 10.1186/s13033-025-00669-7 (PMC12007381; doi:10.1186/s13033-025-00669-7)
Supplement: Supplementary file 2 — Supplementary Material 2 [file 13033_2025_669_MOESM2_ESM.xlsx]

## Sheet: Model descriptions
Model	Subtypes (if applicable)	Age group	CYP age range (if applicable)	Acute inpatient services alternative? (yes/no)	Long-term inpatient rehabilitation alternative? (yes/no)	Serves a forensic population? (yes/no)	Setting (community, residential, day services or inpatient setting, remote digital services)	Public, private or voluntary /third sector	Locations identified (countries/ extent of dissemination)	Brief description of the model or approach (including range of services/supports offered)	Approximately, when was the model first described or implemented?	Target population	Who delivers the model? (e.g. psychiatrists, nurses, support workers, occupational therapists, clinical psychologists, social care professionals, peer workers)	Typical duration of support	Access routes (drop-in, self-referral, professional referral?)	Is the service able to accept some compulsorily detained individuals?	Associated literature	Outcome evidence - admissions/readmissions * A full systematic review was not conducted as part of this research. This evidence was collected through expert consultation and scoping exercises and so, whilst comprehensive, is not exhaustive.	Outcome evidence - number of bed days * A full systematic review was not conducted as part of this research. This evidence was collected through expert consultation and scoping exercises and so, whilst comprehensive, is not exhaustive.	Outcome evidence - length of stay * A full systematic review was not conducted as part of this research. This evidence was collected through expert consultation and scoping exercises and so, whilst comprehensive, is not exhaustive.	Outcome evidence - satisfaction with care * A full systematic review was not conducted as part of this research. This evidence was collected through expert consultation and scoping exercises and so, whilst comprehensive, is not exhaustive.	Specific service examples identified during scoping (specific services were highlighted by experts in the working group and during expert consultation)	Any additional comments
Crisis houses (aka crisis hostels, crisis residential units, crisis stabilisation centres)		Adults and CYP	CYP aged 11-18 years old	Yes	No	No	Residential	Voluntary sector, public	Adults: (across the UK, but not available in some areas), USA, Australia, Switzerland, Israel. A national survey by Dalton-Locke et al, (2021) found that 47% of adult crisis resolution teams in England had access to a local crisis house. CYP: USA, UK (only found one example of a crisis house for CYP in the UK)	Crisis houses are community-based, residential services that tend to provide care to people in mental health crisis in small, homely settings (usually 8-12 bedded) (Lloyd-Evans et al., 2009). They provide short-term support, with a maximum length of stay typically ranging between a few nights to a month. A range of different types of support may be provided, including: peer support, assessment, o…	Unknown	People experiencing a mental health crisis. Exclusion criteria vary by service but can include: people who are involuntarily detained, people with no fixed abode, people who have an active high risk of self-harm or harm to others, active substance misuse, or violent behaviour.	Adult crisis houses: Varies depending on the type of crisis house but may include: psychiatrists, nurses, support workers, key workers, peer workers, psychologists, therapists, social workers. CYP crisis houses: Social workers, nurses, teachers, psychologists, art/drama therapists, psychiatrists, systemic family workers and activity workers (Hope Service website, date unknown).	Typical length of stay varies between crisis houses, but maximum length of stay usually ranges between a few nights to a month.	Professional referral, self-referrals, drop-in. Note: only a minority of crisis houses in England accept self-referrals (Dalton-Locke et al., 2021). In this survey, 54% of crisis resolution teams that had access to a local crisis house reported that they have exclusive referral rights to the service (Dalton-Locke et al., 2021).	Some can accept compulsorily detained individuals (e.g., people on leave from hospital) (Johnson et al., 2009).	Adults/general literature: Systematic reviews: Lloyd-Evans, B., Slade, M., Jagielska, D., & Johnson, S. (2009). Residential alternatives to acute psychiatric hospital admission: systematic review. The British journal of psychiatry : the journal of mental science, 195(2), 109–117. https://doi.org/10.1192/bjp.bp.108.058347 Thomas, K. A., & Rickwood, D. (2013). Clinical and cost-effectiveness of acu…	Thomas & Rickwood (2013) Systematic review: - Fenton et al. (2002) RCT (USA, n = 119) compared care at McAuliffe House (a residential crisis program) to standard psychiatric inpatient unit care. It found no difference in readmissions. - Bittle (1986) prospective study (USA, n = 760) compared an acute care treatment services program (two residential cottages attached to a hospital) to standard psy…	Lloyd-Evans et al. (2009) Systematic review: Two of three moderate-quality studies reported length of index admission being greater at crisis houses than standard wards (Timko et al. 2006; Fenton et al. 1998). One study of four found that inpatient bed days, including index admission, over the study follow-up period was significantly higher for the crisis house condition compared to standard inpa…	Thomas & Rickwood (2013) Systematic review: - Hawthorne et al (2005) RCT (USA, n = 99) found a similar lengths of stay between the short-term acute residential unit (START) condition and the comparator (psychiatric inpatient care). - Hawthorne et al. (1999) repeated-measures study (USA, n = 554) compared five short-term residential facilities to two psychiatric inpatient units. It found similar l…	Lloyd-Evans et al. (2009) Systematic review: Of the moderate-quality studies, greater satisfaction was reported for crisis houses compared to standard services (Hawthorne et al, 2005; Boardman et al, 1999). Thomas & Rickwood (2013) Systematic review: - Hawthorne et al. (2005) RCT (USA, n = 93) compared a short-term acute residential unit (START) to care from a psychiatric inpatient unit. It found…	See examples of clinical crisis houses, non-clinical crisis houses, crisis houses for specific demographic groups and crisis houses for specific clinical groups below.
Clinical crisis houses		Adults and CYP	CYP aged 11-18 years old	Yes	No	No	Residential	Public	UK (13 identified in England in Johnson et al.'s (2009) national survey), USA	Clinical crisis houses bear more resemblance to hospital services than non-clinical crisis houses. A high proportion of staff are nurses, and most have at least one staff member on site awake throughout the night. Care programme approach meetings are held in all clinical crisis houses (Johnson et al., 2009). They tend to be integrated with crisis teams.	Unknown	People experiencing a mental health crisis. Exclusion criteria vary by service but can include: people requiring detention under the Mental Health Act, people with no fixed abode, people who have an active high risk of self-harm or harm to others, active substance misuse, or violent behaviour.	Clinical crisis houses are more likely to be staffed by psychiatrists and have a higher proportion of nursing staff than non-clinical crisis houses (Johnson et al., 2009).	In their national survey in England, Johnson et al. (2009) found that average length of stay at clinical crisis houses was 33 days. A minority of clinical crisis houses had a maximum length of stay of less than a week.	Professional referral, self-referral, drop-in	Most can accept compulsorily detained individuals (e.g., people on leave from hospital) (Johnson et al., 2009)	National surveys: Johnson, S., Gilburt, H., Lloyd-Evans, B., Osborn, D., Boardman, J., Leese, M., . . . Slade, M. (2009). In-patient and residential alternatives to standard acute psychiatric wards in England. The British Journal of Psychiatry, 194(5), 456-463. doi:10.1192/bjp.bp.108.051698	Not identified in this scoping exercise specific to clinical crisis houses (broad outcomes for crisis houses are described above).	Not identified in this scoping exercise specific to clinical crisis houses (broad outcomes for crisis houses are described above).	Not identified in this scoping exercise specific to clinical crisis houses (broad outcomes for crisis houses are described above).	Not identified in this scoping exercise specific to clinical crisis houses (broad outcomes for crisis houses are described above).	North Camden Crisis House (London) Websites: https://www.candi.nhs.uk/our-services/north-camden-crisis-house Rivers Crisis House (London) Websites: https://hubofhope.co.uk/service/b3742c20-1dac-4324-8e1d-811a39e5050b Tower Hamlets Crisis House (London) Pre-post studies: Butt, M., Walls, D., & Bhattacharya, R. (2019). Do patients get better? A review of outcomes from a crisis house and home treatm…
Non-clinical crisis houses		Adults	NA	Yes	No	No	Residential	Voluntary/third sector	UK (11 identified in England in Johnson et al.'s (2009) national survey), USA, Sweden, Finland, Germany, Switzerland, Hungary, Israel, Japan, France	Non-clinical crisis houses tend to be managed by the voluntary sector, with limited use of nurses or doctors, though can still be well integrated with crisis teams. They are less likely than clinical crisis houses to have at least one staff member on site awake throughout the night (Johnson et al., 2009).	Unknown	People experiencing a mental health crisis. Exclusion criteria vary by service but can include: people who are involuntarily detained, people with no fixed abode, people who have an active high risk of self-harm or harm to others, active substance misuse, or violent behaviour.	Can have psychiatrists and nursing staff, but this is less likely than in clinical crisis houses (Johnson et al., 2009).	In their national survey in England, Johnson et al. (2009) found that average length of stay at non-clinical crisis houses was 36 days. A minority of non-clinical crisis houses had a maximum length of stay of less than a week.	Professional referral, self-referral, drop-in	Most can accept compulsorily detained individuals (e.g., people on leave from hospital) (Johnson et al., 2009)	National surveys: Johnson, S., Gilburt, H., Lloyd-Evans, B., Osborn, D., Boardman, J., Leese, M., . . . Slade, M. (2009). In-patient and residential alternatives to standard acute psychiatric wards in England. The British Journal of Psychiatry, 194(5), 456-463. doi:10.1192/bjp.bp.108.051698	Not identified in this scoping exercise specific to non-clinical crisis houses (broad outcomes for crisis houses are described above).	Not identified in this scoping exercise specific to non-clinical crisis houses (broad outcomes for crisis houses are described above).	Not identified in this scoping exercise specific to non-clinical crisis houses (broad outcomes for crisis houses are described above).	Not identified in this scoping exercise specific to non-clinical crisis houses (broad outcomes for crisis houses are described above).	MayTree (London) Website: https://www.maytree.org.uk/ Ty Cnnal Support House (Wales) Website: https://platfform.org/project/alternatives-to-hospital/ Linden House (Wales) Website: https://platfform.org/project/alternatives-to-hospital/
Specialist crisis houses		Adults and CYP	16 years old and over	Yes	No	No	Residential	Public, private, voluntary/third sector.	UK (5 identified in Johnson et al.'s (2009) national survey), USA, Sweden, Finland, Germany, Switzerland, Hungary, Israel, Japan, France	Specialist crisis houses cater to specific groups, for example, women, veterans, or people with early psychosis. They resemble clinical crisis houses on most characteristics (Johnson et al., 2009).	Unknown	People experiencing a mental health crisis. Different specialist crisis houses cater to specific populations. Their target population therefore varies by service (e.g., women, minority ethnic groups, veterans, people with specific difficulties e.g., psychosis). General exclusion criteria: This varies by service but can include: people who are involuntarily detained, people with no fixed abode, pe…	Like clinical crisis houses, specialist crisis houses tend to be staffed by psychiatrists and have a higher proportion of nursing staff than non-clinical crisis houses (Johnson et al., 2009).	In their national survey in England, Johnson et al. (2009) found that the length of stay in specialist crisis houses tends to be longer than in clinical or non-clinical crisis houses (average of 52.2 days). None of the five specialist crisis houses that responded had a maximum length of stay of less than a week.	Professional referral, self-referral, drop-in	4/5 (80%) specialist crisis houses that responded to Johnson et al.'s (2009) national survey in England accepted compulsorily detained patients (e.g., people on leave from hospital).	National surveys: Johnson, S., Gilburt, H., Lloyd-Evans, B., Osborn, D., Boardman, J., Leese, M., . . . Slade, M. (2009). In-patient and residential alternatives to standard acute psychiatric wards in England. The British Journal of Psychiatry, 194(5), 456-463. doi:10.1192/bjp.bp.108.051698	Specific outcomes for types of specialist crisis houses are described below.	Specific outcomes for types of specialist crisis houses are described below.	Specific outcomes for types of specialist crisis houses are described below.	Specific outcomes for types of specialist crisis houses are described below.	Soteria houses (see specific entry below for further detail) Crisis houses for women (see specific entry below for further detail) Early intervention in psychosis crisis houses (e.g,. George Street Crisis House, Birmingham, UK) Website: https://www.futurehsc.com/crisis-house/
Specialist crisis houses	Soteria houses	Adults and CYP	Varies across Soteria houses, minimum age was 16 years old	Yes	No	No	Residential	Public, private and voluntary	USA (Soteria Vermont was the first), Sweden, Finland, Germany, Switzerland, Hungary, Israel, Japan, France, UK (Soteria Bradford - now closed, only ran for 10 months)	Soteria houses are small, open, voluntary, home-like residential facilities for people experiencing first- or second-episode psychosis (Lloyd-Evans et al., 2009). The approach is based on a recovery model, understanding psychosis as a temporary and meaningful experience that can be worked through, rather than a chronic illness (Calton et al., 2008). Primary staff are not clinically trained, and i…	1971	Inclusion and exclusion criteria vary across different Soteria houses. - Soteria Vermont (the first Soteria house) specifically selected unmarried people aged between 18-30 who had recently been diagnosed as meeting DSM-II criteria for schizophrenia. - Soteria Bern (established 1984) accepted people aged 17-35 who had a recent onset of schizophreniform or schizophrenic psychosis defined using DSM…	Predominantly non-medical staff, including peer workers who have lived experience of psychosis (including former residents). Staffing can also include healthcare professionals (e.g., psychiatrists, nurses, clinical psychologists, therapists, social workers). All staff are trained.	Varies by service. The first Soteria house's length of stay was ~3-6 months. Soteria Israel's average length of stay was 39 days (more limited due to work with insurers - needed to reduce costs) (Friedlander, Bitan & Lichtenberg, 2022).	Professional referral, self-referral, referral by family members (World Health Organisation, 2021).	No	Systematic reviews: Lloyd-Evans, B., Slade, M., Jagielska, D., & Johnson, S. (2009). Residential alternatives to acute psychiatric hospital admission: systematic review. The British Journal of Psychiatry, 195(2), 109-117. Cooper, R. E., Laxhman, N., Crellin, N., Moncrieff, J., & Priebe, S. (2020). Psychosocial interventions for people with schizophrenia or psychosis on minimal or no antipsychotic…	Lindgren, Hogstedt & Cullberg (2006) Pre-post study (Sweden, n = 56): Fewer of the patients in the outpatient-only specialised first episode psychosis treatment group compared to the comprehensive care group (outpatient and crisis home specialised first episode psychosis treatment - Soteria Nacka) were treated in inpatient care during the first year. The patients in the outpatient-only specialise…	Not identified in this scoping exercise.	Friedlander, Bitan & Lichtenberg (2022) Service evaluation (Israel, n = 486): The mean number of days stay for resident's first stay at Soteria Israel was 38.6.	Not identified in this scoping exercise.	Soteria Berne (Switzerland) Non-randomised trials: Ciompi, L., Dauwalder, H. P., Maier, C., Aebi, E., Trütsch, K., Kupper, Z., & Rutishauser, C. (1992). The pilot project ‘Soteria Berne’ clinical experiences and results. The British Journal of Psychiatry, 161(S18), 145-153. Ciompi, L., & Hoffmann, H. (2004). Soteria Berne: an innovative milieu therapeutic approach to acute schizophrenia based on …
Specialist crisis houses	Crisis houses for women	Adults	NA	Yes	No	No	Residential	Public, voluntary/third sector	UK	Some crisis houses specifically cater to women experiencing a mental health crisis. They may only have female staff too. Some can provide facilities that enable mothers to bring their children with them to stay.	1995	Women experiencing a mental health crisis (some services can also accommodate a limited number of their children). Exclusion criteria: Varies by service but can include: women at current risk of violent behaviour; women currently using drugs or alcohol to the extent of needing detoxification under medical supervision; women unable to engage in safety-planning.	Staff may be all-female. Can vary between services. Staff may include: psychiatrists, nurses, therapists, project workers (who may come from a variety of backgrounds e.g. nursing, social care), and administrative staff. May be GP input (as in the Drayton Park model).	Drayton Park (a crisis house for women in the UK) has a maximum length of stay of 28 days. The average length of stay is 21 days.	Professional referral, self-referral	Some can (World Health Organisation, 2021).	Qualitative studies: Prytherch, H., Cooke, A., & Marsh, I. (2021). Coercion or collaboration: service-user experiences of risk management in hospital and a trauma-informed crisis house. Psychosis, 13(2), 93-104. Johnson, S., Bingham, C., Billings, J., Pilling, S., Morant, N., Bebbington, P., ... & Dalton, J. (2004). Women's experiences of admission to a crisis house and to acute hospital wards: a…	Killaspy et al. (2000) Evaluation of Drayton House (UK): Case files of women admitted to Drayton Park women's crisis house since its opening were randomly selected and examined. It found that in the first three years of operation there had been 620 admissions. 44 children had stayed at the crisis house. The most common reasons for admission to the crisis house were: suicidal ideation and/or self-…	World Health Organisation (2021) Case study on Link House was included in the WHO guidance on community mental health services: Stated that when women leave Link House, they are asked to complete an exit feedback survey. The WHO guidance stated that Link House service users reported that they used the hospital less and that the Link House service helped them to reduce their lengths of stay.	Killaspy et al. (2000) Evaluation of Drayton House (UK): Case files of women admitted to Drayton Park women's crisis house since its opening were randomly selected and examined. The average length of stay was 19 days (range 1-50). 19 women were given extensions beyond the four-week maximum length of stay target.	Howard et al. (2010) Drayton Park and Croydon women's crisis houses - pilot patient-preference Randomised Controlled Trial (UK, n = 102): In this pilot patient-preference RCT, 41 women entered the randomised arms of the trial (crisis house n = 19, inpatient wards n = 22) and 61 women entered the patient-preference arms (crisis house n = 37, inpatient ward n = 24). At 12-week follow-up, after adju…	Drayton Park (London) Qualitative studies: Prytherch, H., Cooke, A., & Marsh, I. (2021). Coercion or collaboration: service-user experiences of risk management in hospital and a trauma-informed crisis house. Psychosis, 13(2), 93-104. Johnson, S., Bingham, C., Billings, J., Pilling, S., Morant, N., Bebbington, P., ... & Dalton, J. (2004). Women's experiences of admission to a crisis house and to a…
Peer-led crisis houses (aka peer respites)		Adults	NA	Yes	No	No	Residential	Voluntary/third sector	UK, USA	Peer-led crisis houses (aka peer respites) are a type of crisis house which are staffed and controlled by trained peer support staff (Pelot & Ostrow, 2021). They have been established both in the UK, and more widely in the US.	1990s	Adults experiencing a mental health crisis. Exclusion criteria vary by service and over time. Pelot & Ostrow (2021) found that most do not have a formal policy restricting access to people experiencing suicidal ideation. In 2020, 38% (n = 12) peer respites restricted access to guests who had a plan for suicide (up from 19%, n = 16, in 2018). Most (66%) programs restricted people from staying if t…	Peer workers	≤14 days	Drop-in	No	Systematic reviews: Thomas, K. A., & Rickwood, D. (2013). Clinical and cost-effectiveness of acute and subacute residential mental health services: a systematic review. Psychiatric Services, 64(11), 1140-1149. doi: 10.1176/appi.ps.201200427. PMID: 23903240. Randomised Controlled Trials Greenfield, T. K., Stoneking, B. C., Humphreys, K., Sundby, E., & Bond, J. (2008). A randomized trial of a menta…	Bouchery et al. (2018) Retrospective cohort study (USA, n = 401 peer-respite clients, n = 1796 matched controls): This study used Medicaid claims and enrolment data between 2009-2016 to compare costs and service use between people using four peer crisis respites and matched controls who had an inpatient hospital stay instead. They found that there were 0.24 fewer hospitalisations for crisis respi…	Not identified in this scoping exercise.	Not identified in this scoping exercise.	Greenfield et al. (2008) Randomised Controlled Trial (USA, n = 393): Greenfield et al. randomised people with serious mental illnesses to either the experimental group (a consumer-operated short-term crisis residential program) or the control group (usual care - a locked inpatient unit). It found that the people in the experimental group had higher service satisfaction (measured using the Service…	Anam Cara (UK - no longer in operation) Websites: https://www.theguardian.com/society/2001/oct/24/guardiansocietysupplement9 https://edinburghcrisiscentre.org.uk/wp-content/uploads/2010/11/Crisis-Centre-Report.pdf Tupu Ake (New Zealand) Reports: Guidance on community mental health services: promoting person-centred and rights-based approaches. Geneva: World Health Organization; 2021 (Guidance and…
Crisis team beds		Adults	NA	Yes	No	No	Residential	Public	UK (Johnson et al.'s (2009) national survey identified 13 crisis team bed services in England).	Crisis teams can sometimes offer a small number of beds to people in crisis. They have a short length of stay and high level of integration with crisis resolution teams (Johnson et al., 2009). They tend to support people with less severe mental health needs compared to other crisis services (Johnson et al., 2009). Their staff teams rarely include nurses and doctors. Most have at least one member …	Not stated	People experiencing mental health crisis but not requiring inpatient admission. People accessing crisis team beds tend to have less severe mental health needs than those accessing crisis houses or inpatient psychiatric care (Johnson et al. 2009).	Psychiatrists, nurses, psychologists.	Johnson et al.'s (2009) national survey of crisis alternatives in England found that the average length of stay at crisis team beds was 9.5 days.	Professional referral, self-referral	Yes. They do not accept detained patients directly from the community, but patients can be admitted from hospital under section 17 leave (Johnson et al., 2009).	Pre-post studies: Byford, S., Sharac, J., Lloyd-Evans, B., Gilburt, H., Osborn, D., Leese, M., . . . Slade, M. (2010). Alternatives to standard acute in-patient care in England: Readmissions, service use and cost after discharge. The British Journal of Psychiatry, 197(S53), S20-S25. doi:10.1192/bjp.bp.110.081067 Slade, M., Byford, S., Barrett, B., Lloyd-Evans, B., Gilburt, H., Osborn, D., . . . J…	Not identified in this scoping exercise.	Not identified in this scoping exercise.	Byford et al. (2010) Observational cohort study analysing data from clinical records (UK, n=433): This study collected data from six residential alternatives services to standard psychiatric inpatient care (including a hospital unit implementing the Tidal model, a short-stay ward, community services integrated with crisis or community mental health teams, and non-clinical services managed by volu…	Not identified in this scoping exercise.	Not identified in this scoping exercise.
Family sponsor homes (aka crisis family placement schemes)		Adults	NA	Yes	No	No	Residential	Public	UK (on a small scale in England and Wales), USA, France. In 2019, only 5/174 (3%) crisis resolution teams in a national survey in England had access to a crisis family placement scheme for adults, all were part of the same NHS Trust (Dalton-Locke et al. 2021).	Crisis family placement schemes (aka family sponsor homes) provide people experiencing a mental health crisis with residential support. Support includes involving the person in a normal family environment, and participation in meals and other domestic tasks and activities (Lloyd-Evans et al., 2009). Host families can support one or two acutely unwell people at a time. Host families are provided w…	1970s	Adults experiencing a mental health crisis. Exclusion criteria: Significant levels of risk of harm to self or others. People who require changes to their treatment (Readhead et al., 2002).	Host families, who receive training and support from local crisis services (Dalton-Locke et al., 2021).	Typical length of stay is on average under 4 weeks (Dalton-Locke et al., 2021).	Professional referral. In the national survey by Dalton-Locke et al. (2021), the three crisis resolution teams that did have access to an adult crisis family placement scheme reported that they could usually access a place when needed, and it could typically be arranged within 24 hours.	No	Systematic reviews: Lloyd-Evans, B., Slade, M., Jagielska, D., & Johnson, S. (2009). Residential alternatives to acute psychiatric hospital admission: systematic review. The British Journal of Psychiatry, 195(2), 109-117. doi: 10.1192/bjp.bp.108.058347. PMID: 19648539. Randomised Controlled Trials: Polak, P. R., & Kirby, M. W. (1976). A model to replace psychiatric hospitals. The Journal of nervo…	Not identified in this scoping exercise.	Readhead et al. (2002) Interrupted time series study with 1-year comparison period (Wales): They found a significant reduction in hospital bed usage after the crisis family placement scheme was introduced - from 241 to 14 days during the first 6 months, and from 567 to 0 for the second 6 months (there was an increase in the number of patients enrolled after the first 6 months). This study was rat…	Not identified in this scoping exercise.	Lloyd-Evans et al. (2009) Systematic review: A randomised controlled trial by Polak & Kirby (1976) (USA) found that patients' satisfaction scores (measured using the Treatment Effectiveness Scale) were higher at discharge (p < 0.001) and 4-month follow-up (p < 0.01) in the family sponsor home condition than the standard psychiatric inpatient care control group.	Not identified in this scoping exercise.
Shared Lives		Adults and CYP	16-18 years old	Yes	Yes	Yes	Mixed. Shared Lives carers can provide long-term or short-term residential support or day support.	Public	UK (delivered across the UK)	Shared Lives is a social care model where the person with support needs moves in with or regularly visits a Shared Lives carer. They share the carer's home, family and community life. Support provided depends on the individual's needs, but can include: personal care (e.g., washing, dressing), practical help (e.g., with cooking, cleaning, shopping), helping them connect with others (e.g., family, …	1970s	People aged 16 years old and over who may have needs that may benefit from receiving day or residential support. People with a range of needs can be supported, including: people with mental health difficulties, people with intellectual disabilities, older adults, care leavers, people who have experienced domestic abuse or modern slavery and offenders (Shared Lives Plus website, n.d.). People with…	Shared Lives carers who are self-employed and recruited and trained by Shared Lives. No professional qualifications or experience needed (Shared Lives Plus website, n.d.). Carers must be: aged 18+; have a spare bedroom big enough for a person to live in; be a full-time resident in the UK or have leave to remain; be able to give the time to care for the person (Shared Lives Plus website, n.d.). Sh…	Varies depending on support needs. Can entail day support, short-breaks or long-term accommodation and support depending on need. The Shared Lives Mental Health Crisis Project in South East Wales involved carers supporting people in crisis for up to four weeks (caerphilly.gov.uk).	Some schemes can only receive referrals from mental health teams whereas others can receive referrals from any source including health professionals, voluntary sector organisations and self and family referrals. Independent providers have more flexibility than in-house local authority schemes (Harflett & Jennings, 2017).	No	Service evaluation: Harflett N, Jennings Y. Evaluation of the Shared Lives Mental Health Project [Internet]. Bath, United Kingdom: Shared Lives Plus; 2016. Available from: https://www.ndti.org.uk/assets/files/Final_NDTi_Cabinet_Office_SLP_MH_Eval_Report.pdf Websites: Shared Lives Plus. Shared Lives Plus [Internet]. 2023. Available from: https://sharedlivesplus.org.uk/ A guide to Shared Lives for …	Personal communication detailing unpublished data on admissions may be available upon request.	Not identified in this scoping exercise.	Not identified in this scoping exercise.	Personal communication detailing unpublished data on admissions may be available upon request.	Not identified in this scoping exercise.
Therapeutic foster care (aka multidimensional treatment foster care)		CYP	3-18 years old (Fisher et al., 2018)	Yes	Yes	Yes	Residential	Public, private	UK (over 15 sites), USA (over 50 sites) and 20 sites in Norway, Denmark, Sweden, the Netherlands and elsewhere in Europe (Fisher et al., 2012).	Therapeutic foster care consists of structured therapy within a foster family setting. Children with severe emotional or behavioural difficulties are placed with trained foster carers (Lamb et al., 2009), usually for 6-9 months (McDougall et al., 2008). This approach is based on social learning theory and is delivered in a multi-agency context (McDougall et al., 2008). Differences to standard fos…	1980s	Children and young people with severe emotional or behaviour problems, and significant histories of mistreatment and trauma (Fisher et al., 2012). Therapeutic foster care is also often targeted at young offenders (Fisher et al., 2012).	Trained therapeutic foster carers are at the centre of this approach. The therapeutic foster carers are supported by a multidisciplinary team of nurses, psychologists and psychiatrists (Lamb et al., 2009). Other staff can include case managers, program supervisors, therapists, and, for pre-school age children, playgroup teachers and teaching assistants (Fisher et al., 2012).	Children are normally placed with the foster family for 6-9 months (McDougall et al., 2008).	Professional referral	No	Other evidence syntheses - narrative reviews McDougall, T., Worrall‐Davies, A., Hewson, L., Richardson, G., & Cotgrove, A. (2008). Tier 4 Child and Adolescent Mental Health Services (CAMHS)‐Inpatient Care, Day Services and Alternatives: An Overview of Tier 4 CAMHS Provision in the UK. Child and Adolescent Mental Health, 13(4), 173-180. Lamb, C. E. (2009). Alternatives to admission for children an…	Not identified in this scoping exercise.	Not identified in this scoping exercise.	Fisher et al. (2012) Narrative review: Stated that multidimensional treatment foster care has been adapted and evaluated for use with female juvenile offenders. It has been shown to decrease their number of days spent in locked settings (Leve, Chamberlain & Reid, 2005; Leve & Chamberlain, 2007).	Not identified in this scoping exercise.	Not identified in this scoping exercise.
Acute day units (ADUs) (aka day hospitals, partial hospitalisation services) (broad category)		Adults and CYP	Aged 5 and over	Yes	No	No	Community	Can be public, private or voluntary/third sector run (or jointly run). Osborn et al. (2021) in their national survey identified 45 individual ADU services in England, including 27 provided solely by NHS Trusts, eight jointly provided by NHS and voluntary sector services, and 10 provided just by voluntary sector services.	UK, USA, Europe. Dalton-Locke et al. (2021) found that only 20 (11%) of crisis resolution teams in England in their study had access to an ADU.	ADUs provide a crisis-focused, time-limited, non-residential service for people experiencing a mental health crisis who are using or would be considered for acute psychiatric inpatient treatment, or other forms of acute care (Morant et al., 2021). There is no NHS-specified model. They aim to reduce admissions and facilitate earlier hospital discharge (Morant et al., 2021). They typically offer an…	1930s (in Moscow)	People in mental health crisis who are using or would be considered for acute psychiatric inpatient treatment, or other forms of acute care. Specific eligibility criteria may vary between services. Exclusion criteria: In the AD-CARE national mapping project, they found that 10/22 (45%) of NHS-ADUs in England had no exclusion criteria (Osborn et al., 2021). Of the 12 that did have exclusion criter…	In the NHS, ADUs are staffed by multidisciplinary teams comprising nurses, psychiatrists and support workers, with varied input from psychologists and other allied health professions such as occupational, art, music and dance therapists (Osborn et al., 2021). Compared to NHS ADUs, joint/voluntary ADUs employed more peer support workers and 'other' workers, such as staff employed to provide genera…	Short-term intensive treatment (usually for about a month). Some NHS-ADUs have limits on maximum length of time a service user could use the service (ranging from 10 days to 6 months), whilst a minority of services have no limit (Osborn et al., 2021). The median length of stay at NHS-ADUs was 30 days (interquartile range: 25-48 days). A minority of joint/voluntary ADUs put limits on the length of…	Professional referrals, self-referrals. Most NHS-ADUs in England accept referrals from secondary mental health services, crisis resolution teams and inpatient wards, with some accepting referrals directly from A&E. NHS-ADUs that accept referrals from other sources (e.g. primary care) or self-referrals are less common (Osborn et al., 2021). Joint/voluntary ADUs accept referrals from a wider range …	No (Morant et al., 2021).	Adult/general literature: Systematic reviews: Paton, F., Wright, K., Ayre, N., Dare, C., Johnson, S., Lloyd-Evans, B., ... & Meader, N. (2016). Improving outcomes for people in mental health crisis: a rapid synthesis of the evidence for available models of care. Health Technology Assessment, 20(3). Marshall, M., Crowther, R., Sledge, W. H., Rathbone, J., & Soares‐Weiser, K. (2011). Day hospital v…	Osborn et al (2021) National Cohort Study (England): - The national cohort study in England using the Mental Health Minimum Data Set confirmed national variability of 13-30% among trusts in the proportions of people who return to crisis teams or inpatient services after they have been discharged from acute care. Overall, 49,547 (21.4%) out of 231,998 people were re-admitted to the acute care path…	Marshall et al. (2001) Systematic review and meta-analysis: This systematic review included nine trials. Individual patient data from three trials showed "no difference in the number of days in hospital (combining day hospital days and inpatient days) between day hospital patients and controls (n = 465; weighted mean difference (WMD) = –0.38 days/month; 95% CI, –1.32 to 0.55). However, compared w…	Marshall et al. (2011) Systematic review and meta-analysis: This systematic review of 10 RCTs concluded that there was very low evidence that the duration of day patient care (adjusted days/month) is longer for patients in day hospital care than inpatient care (3 RCTs, n = 265, weighted mean difference = 2.34 days/month, CI: 1.97 to 2.70).	Horvitz-Lennon et al. (2001) Systematic review and meta-analysis: Meta-analysis in a systematic review of 18 studies published between 1957-1997 found that rates of satisfaction with services were higher in the partial hospitalisation group compared to the full hospitalisation group within 1 year of discharge, with the gap being largest at 7-12 months. Marshall et al. (2011) Systematic review and…	Not identified in this scoping exercise.
Acute day units (aka day hospitals, partial hospitalisation services)	General acute day units	Adults and CYP	Aged 5 and over	Yes	No	No	Community	Public, private, voluntary/third sector.	UK, USA, Europe.	General acute day units provide general mental health support, accepting people experiencing a range of mental health difficulties, as opposed to providing specialist care for people with particular psychiatric diagnoses.	Unknown	People in mental health crisis who are using or would be considered for acute psychiatric inpatient treatment, or other forms of acute care. Eligibility is not limited to people with a specific type of mental health diagnosis.	See the broad 'acute day units' entry above.	See the broad 'acute day units' entry above.	Professional referral, self-referral	No (Morant et al., 2021).	National surveys/audits: A list of ADUs in England identified in AD-CARE study (Osborn et al., 2021): https://www.ucl.ac.uk/psychiatry/research/epidemiology-and-applied-clinical-research-department/acute-day-units-crisis-alternatives-2	Not identified in this scoping exercise.	Not identified in this scoping exercise.	Not identified in this scoping exercise.	Not identified in this scoping exercise.	Not identified in this scoping exercise.
Acute day units (aka day hospitals, partial hospitalisation services)	Specialist acute day units for people with diagnoses of eating disorders	Adults and CYP	Unknown. Studies identified have included children as young as 11 years old (Madden, Hay & Touyz, 2015).	Yes	No	No	Community	Public, private	UK (though availability varies across the country), Australia, USA, Italy, Germany (Kotilahti et al., 2020; Zipfel et al., 2002).	Specialist acute day units exist for adults and children and young people with eating disorders. These are similar to inpatient treatment in terms of having a similar multidisciplinary approach and offering similar treatments (with similar intensity and duration), but they do not allow overnight stays (Madden, Hay & Touyz, 2015). They are potentially more flexible than inpatient units (Madden, Ha…	Unknown	People with eating disorders who are outpatients requiring more intensive support, or inpatient patients requiring a step-down service. People must be medically stable enough to attend day services. Some services require that the person is already receiving treatment for the eating disorder. Specific eligibility criteria vary by service. Kotilahti et al.'s (2020) systematic review highlighted tha…	Adult services: Multidisciplinary teams comprising a range of professionals, including nurses, doctors, occupational therapists, psychologists, psychotherapists, dieticians and outreach workers. CYP services: Multidisciplinary team including: psychiatrists, paediatricians, nurses, psychologists, assistant psychologists, therapists, and dieticians (Maudsley Centre for Child and Adolescent Eating D…	Adults: One to eight months (Kotilahti et al., 2020). However, some day programmes have longer lengths of stay (e.g., up to 18 months). CYP: Intensity of attendance can vary between programmes and between individuals (e.g. from a half day a week to five days a week) (Maudsley Centre for Child and Adolescent Eating Disorders website, n.d.).	Professional referral	No	Adult/general literature: Systematic reviews: Madden, S., Hay, P., & Touyz, S. (2015). Systematic review of evidence for different treatment settings in anorexia nervosa. World journal of psychiatry, 5(1), 147. doi: 10.5498/wjp.v5.i1.147. PMID: 25815264; PMCID: PMC4369544. Kotilahti, E., West, M., Isomaa, R., Karhunen, L., Rocks, T., & Ruusunen, A. (2020). Treatment interventions for severe and e…	Not identified in this scoping exercise.	Not identified in this scoping exercise.	Zipfel et al. (2002) Systematic review: An evaluation of the OLOL day program (in the US) compared patients who were treated as inpatients (and then discharged to the partial day hospital program) and patients who were treated initially in the day hospital program (Williamson, Thaw & Vernado, 2000). The total length of stay for both sets of patients was 50 days.	Not identified in this scoping exercise.	Not identified in this scoping exercise.
Acute day units (aka day hospitals, partial hospitalisation services)	Specialist acute day units for people with diagnoses of personality disorder	Adults	NA	Yes	No	No	Community	Public, private	UK, USA, Canada, Denmark, The Netherlands	Some acute day units are specialised to meet the needs of people with a diagnosis of personality disorder. Most day hospital programs for people with a diagnosis of personality disorder include weekly individual therapy and daily group therapy. They can vary in intensity and duration. Acute day units can be part of a step-down care model for people with a diagnosis of personality disorder. In the…	Unknown	People with a diagnosis of personality disorder who require more intensive support than outpatient treatment, or a step-down in care from inpatient treatment. Specific personality disorder diagnosis required may vary between programs. Other specific eligibility criteria may vary between programs. Exclusion criteria: Vary between services. Examples of exclusion criteria can include: active risk to…	Multidisciplinary teams including a range of professionals, such as psychiatrists, nurses, psychologists and psychotherapists.	Length varies substantially between programmes (e.g., from 5 days to 18 months). Intensity also varies (e.g., between 6 and 16 hours per week) (Savard et al., 2019).	Professional referral	No	Randomised Controlled Trials Bateman, A. & Fonagy, P. (1999). Effectiveness of Partial Hospitalization in the Treatment of Borderline Personality Disorder: A Randomized Controlled Trial. The American Journal of Psychiatry, 156 (10), 1563-1569. Bateman, A., & Fonagy, P. (2008). 8-year follow-up of patients treated for borderline personality disorder: mentalization-based treatment versus treatment …	Not identified in this scoping exercise.	Bateman & Fonagy (1999) Randomised Controlled Trial (UK, n = 38): A randomised controlled trial comparing mentalization-based treatment by hospitalisation compared to treatment as usual for borderline personality disorder, which included 38 patients with borderline personality disorder, found that the duration of inpatient admissions significantly decreased in the partial hospitalisation group, i…	Zimmerman et al. (2022) (USA) Pre-post study (USA, n = 181): This pre-post study compared the effectiveness of a telehealth partial hospital treatment program for patients with borderline personality disorder to an in-person version of the same intervention. It found a greater length of stay and greater likelihood of staying in treatment until completion in the virtual treatment group.	Not identified in this scoping exercise.	Not identified in this scoping exercise.
Acute day units (aka day hospitals, partial hospitalisation services)	Enhanced acute day unit treatment	Adults	NA	Yes	No	No	Community	Public	USA	Acute day unit treatment can be augmented/enhanced (e.g., with respite or outreach services, crisis beds, or extended hours programmes).	Unknown	People requiring more intensive support than just attending a standard acute day unit programme.	Standard acute day unit staff (multidisciplinary teams comprising a range of professionals, including nurses, doctors, occupational therapists, psychologists, psychotherapists, dieticians and outreach workers) as well as staff linked to other integrated forms of support (e.g., crisis house staff, crisis team staff, outreach team staff).	Unknown	Professional referral	No	Systematic reviews: Marshall, M., Crowther, R., Almaraz-Serrano, A., Creed, F., Sledge, W., Kluiter, H., ... & Tyrer, P. (2001). Systematic reviews of the effectiveness of day care for people with severe mental disorders:(1) acute day hospital versus admission;(2) vocational rehabilitation;(3) day hospital versus outpatient care. Health technology assessment (Winchester, England), 5(21), 1-75. Ra…	Not identified in this scoping exercise.	Not identified in this scoping exercise.	Not identified in this scoping exercise.	Sledge et al. (1996) Randomised Controlled Trial (USA, n = 197): This random-design study which recruited 197 patients compared a conventional inpatient program to a day hospital program linked to a crisis residence (enhanced day hospital care). It found no statistically significant difference in satisfaction between the two conditions.	Not identified in this scoping exercise.
Crisis resolution and home treatment teams (aka home treatment teams, crisis resolution teams, intensive home treatment teams, and Norwegian Ambulant Akutteams)	Crisis resolution teams providing assessment and home treatment	Adults and CYP	All ages	Yes	No	No	Community	Public	UK, USA, Norway, Spain, Netherlands, Denmark, Australia, South Korea, Switzerland	Crisis resolution and home treatment teams (CRHTTs) offer rapid assessment and short-term treatment to people experiencing a mental health crisis (Holgersen et al., 2022). They support people when support from primary care or other secondary mental health services is insufficient (Holgersen et al., 2022). They aim to avoid emergency admissions by offering home-based treatment. They can also provi…	Mid 1990s in the UK (Johnson et al., 2008).	People experiencing acute mental health crisis, who, without intervention, are likely to require inpatient admission. Exclusion criteria: Exclusion criteria may vary by team, but could include: people whose problems are solely due to drug or alcohol dependence, intellectual disabilities, dementia, or other organic mental health disorders (Sussex Partnership NHS Foundation Trust website, n.d.).	Adult teams: psychiatrists, psychiatric nurses, psychologists, occupational therapists, social workers, support workers. CYP teams: child and adolescent psychiatrists, psychiatric nurses, educational psychologists, clinical psychologists, therapists, social workers, occupational therapists, support workers.	Typically provide interventions for up to eight weeks (Rudd et al., 2022).	Professional referral, self-referral	Yes - can support people who are on leave from an inpatient hospital admission.	Adult/general literature: Systematic reviews Holgersen, K. H., Pedersen, S. A., Brattland, H., & Hynnekleiv, T. (2022). A scoping review of studies into crisis resolution teams in community mental health services. Nordic Journal of Psychiatry, 76(8), 565-574. doi: 10.1080/08039488.2022.2029941. Epub 2022 Feb 11. PMID: 35148238. Marcus, N., & Stergiopoulos, V. (2022). Re‐examining mental health cr…	Adults: Holgersen et al. (2022) Systematic review: Stated that a reduction in hospitalisations with crisis resolution teams (CRT) was demonstrated by: - Randomising patients to access to home treatment or standard treatment (Dush et al. 2001; Stulz et al. 2019). - Comparing admission areas with and without access to crisis resolution teams (Johnson et . 2005). - Team training in the model (Lloyd-…	Adults: Wheeler et al. (2015) Systematic review of studies comparing crisis resolution teams with treatment as usual: - Four out of 12 studies looking at bed days found reduced bed days with crisis resolution team care. - A further study found a significantly lower number of bed days in crisis resolution team group than for standard care at six weeks but not maintained at six months. - Another re…	CYP: Boege et al. (2020) Systematic review: Identified an RCT which showed no significant difference in length of stay between children and young people receiving crisis resolution team treatment compared to standard inpatient care (Remschmidt et al., 1988). Older adults Marcus & Stergiopoulos (2022) Systematic review: A systematic review of (n = 10 studies) on crisis resolution home treatment fo…	Adults: Holgersen et al. (2022) Systematic review: Stated that: - Patient satisfaction was higher among those receiving home treatment in some studies (Motteli et al. 2018; Motteli et al. 2021). - One controlled trial reported that training and higher fidelity to the crisis resolution team model reduced hospitalisations, but did not contribute significantly to patient satisfaction (LLoyd-Evans et…	North East Lincolnshire Crisis and Intensive Home Treatment Service for Children and Young People (Lincolnshire, UK) Reports: https://www.northumberland.gov.uk/NorthumberlandCountyCouncil/media/Child-Families/Looked%20after%20children/CYP-Crisis-Resource-Pack-March-2020.pdf Websites: https://www.longtermplan.nhs.uk/case-studies/ne-lincolnshire-cyp/ Closer2Home (Wessex & Dorset, UK) Websites: http…
Homebuilders model (aka the family preservation model)		CYP	Approximately 5-17 years	Yes	No	No	Community and home-based	Unclear	USA, UK, Canada	Homebuilders is a short-term, home-based intensive service for families who need additional support beyond typical outpatient services (Lamb et al., 2009). The goal of the Homebuilders model is to keep children in their home environment. This is achieved by resolving the immediate crisis, teaching caregivers communication and other relevant skills, helping families improve relationships and linki…	1970's	Families who need additional support beyond typical outpatient services.	Counsellors deliver the at-home care	Short term (exact length not stated)	Not stated	No	Systematic Review: Shepperd, S., Doll, H., Gowers, S., James, A., Fazel, M., Fitzpatrick, R., & Pollock, J. (2009). Alternatives to inpatient mental health care for children and young people. Cochrane Database of Systematic Reviews, (2). Other evidence synthesis: Lamb, C. E. (2009). Alternatives to admission for children and adolescents: providing intensive mental healthcare services at home and …	Evans et al. (2003) Randomised Controlled Trial of Homebuilders, Enhanced homebuilders and Crisis case management (USA, n=279): 10% of children in Hombuiders and Enhanced Homebuilders were hospitalised during the intervention compared to 5% of the children who received crisis case management (CCM).	Not identified in this scoping exercise.	Not identified in this scoping exercise.	Not identified in this scoping exercise.	Not identified in this scoping exercise.
Enhanced homebuilders (aka enhanced home-based crisis intervention)		CYP	Approximately 5-17 years	Yes	No	No	Community and home-based	Unclear	USA	Enhanced homebuilders (aka Enhanced Home-Based Crisis Intervention (HBCI+)) has the same programmatic goal as the original Homebuilders model (see row above) and offers the same services. In addition to the training that forms part of the original Homebuilders model, the Enhanced Homebuilders service providers also receive training in cultural competence and working with families in which interpe…	Unknown	Families who need additional support beyond typical outpatient services.	Counsellors deliver the at-home care alongside the option of a parent support group, run by a family advocate who is bilingual and culturally informed.	Short term (exact length not stated)	Not stated	No	Systematic Review: Shepperd, S., Doll, H., Gowers, S., James, A., Fazel, M., Fitzpatrick, R., & Pollock, J. (2009). Alternatives to inpatient mental health care for children and young people. Cochrane Database of Systematic Reviews, (2). Randomised Controlled Trial: Evans, M. E., Boothroyd, R. A., Armstrong, M. I., Greenbaum, P. E., Brown, E. C., & Kuppinger, A. D. (2003). An experimental study o…	Evans et al. (2003) Randomised Controlled Trial of Homebuilders, Enhanced homebuilders and Crisis case management (USA, n=279): 10% of children in Hombuiders and Enhanced Homebuilders were hospitalised during the intervention compared to 5% of the children who received crisis case management (CCM).	Not identified in this scoping exercise.	Not identified in this scoping exercise.	Not identified in this scoping exercise.	Not identified in this scoping exercise.
Other intensive home treatment services		Adults and CYP		Yes	No	No	Community	Public	Germany, Canada, USA	These models involve the provision of intensive support to people at home to avoid the need for inpatient admissions. The staff teams do not include police or paramedic staff. Specific examples of models in this category include: ward-equivalent treatment (StäB) (Boege et al., 2020), the Mannheimer home treatment model (Schmidt et al., 2006; Lay et al., 2001) and a Canadian home treatment model (…	Unknown	People requiring an acute mental health crisis who would otherwise require inpatient admission, or people transitioning from inpatient care back into the community.	Varies depending on the model and service, but can include: psychiatrists, psychologists, nurses, therapists, social workers and occupational therapists.	Short-term, typically approximately 3-6 months in duration.	Professional referral	Unknown	Systematic reviews: Zechmeister-Koss, I., Grössmann, N., & Wolf, S. (2022). Wirksamkeit und Sicherheit von Home-Treatment in der Kinder-und Jugendpsychiatrie: Eine systematische Literaturübersicht. Psychiatrische Praxis, 49(01), 11-21. [Effectiveness and Safety of Home Treatment in Child and Adolescent Mental Health Care: A Systematic Literature Review]. German. doi: 10.1055/a-1517-6171. Epub 202…	Boege et al. (2020) Pre-post study (Germany) (n = 58): Inpatient crisis intervention for one to two nights during the StäB was necessary for three patients. In five cases, the patient was transferred to an inpatient stay because the patient was unable to carry the patient. Lay, Blanz & Schmidt (2001) Pre-post study (Germany) (n = 50): At the completion of the Mannheimer home treatment program all…	Not identified in this scoping exercise.	Not identified in this scoping exercise.	Not identified in this scoping exercise.	Not identified in this scoping exercise.
Intensive home treatment with optional brief inpatient admission		CYP	Aged 11-18	Yes	No	No	Community, inpatient	Public	The Netherlands	Intensive home treatment (Muskens et al., 2019) is based on crisis resolution and home treatment team principles. it is provided for a maximum of four months to children and young people aged 11-18 years old. Mental health professionals visit patients at their home and offer intervention to the family. The child/young person can have a short admission (maximum 2 weeks) to a psychiatric high and i…	2014	CYP aged 11-18 years old with severe psychiatric symptoms in need of acute and intensive treatment. Minimum average estimated intelligence (IQ > 70) (Muskens et al., 2019). Exclusion criteria: Primary diagnosis of substance abuse disorders or disruptive behaviour. IQ of 70 or less (Muskens et al., 2019).	Multidisciplinary team including child and adolescent psychiatrists and psychologists, nurse practitioners.	Intended maximum of 4 months, though average duration in Musken et al.'s (2019) study was 4-5 months.	Unclear - research study (Muskens et al., 2019).	Yes (the young person can be admitted to an inpatient service for a maximum of two weeks) and the intensive home treatment team continue to work with them during this time.	Pre-post studies: Muskens, J. B., Herpers, P., Hilderink, C., van Deurzen, P. A., Buitelaar, J. K., & Staal, W. G. (2019). Intensive home treatment for adolescents in psychiatric crisis. BMC psychiatry, 19(1), 1-7. https://doi.org/10.1186/s12888-019-2407-x	Not identified in this scoping exercise.	Not identified in this scoping exercise.	Not identified in this scoping exercise.	Not identified in this scoping exercise.	Not identified in this scoping exercise.
Police and/or ambulance street triage		Adults and CYP	All ages	Yes	No	No	Community	Public	UK, USA, Canada, Sweden, Australia (Street triage teams are available in about two thirds of crisis resolution team catchment areas) (Dalton-Locke et al., 2021).	Police and/or ambulance street triage teams are teams where mental health staff work jointly with police and/or ambulance services to arrange appropriate assessment and support for people with mental health problems who come to the attention of the police and/or ambulance service, and provide alternatives to using Section 136 of the Mental Health Act where possible (Dalton-Locke et al., 2021). In…	Late 1980s in the USA (Keown et al., 2016).	People with mental health problems who come to the attention of the police and/or ambulance service. Exclusion criteria: Sometimes threat of violence to others can be an exclusion criterion (Marcus & Stergiopoulos, 2022).	Varies by service, but can include: police, paramedics, mental health clinicians (e.g., nurses), peer workers.	Brief - provide immediate response to people during a crisis.	Professional referral	No. Street triage teams conduct assessments of people in crisis who are in contact with police and/or paramedics. The aim is to reduce unnecessary detentions under the Mental Health Act (Dalton-Locke et al., 2021).	Systematic reviews: Marcus, N., & Stergiopoulos, V. (2022). Re‐examining mental health crisis intervention: A rapid review comparing outcomes across police, co‐responder and non‐police models. Health & Social Care in the Community, 30(5), 1665-1679. doi: 10.1111/hsc.13731. Epub 2022 Feb 1. PMID: 35103364. Other evidence synthesis (narrative review): Odejimi O, Bagchi D, Tadros G. Typology of psyc…	See entries for 'police co-response teams', 'paramedic street triage teams' and 'clinician-only mobile crisis units'.	See entries for 'police co-response teams', 'paramedic street triage teams' and 'clinician-only mobile crisis units'.	See entries for 'police co-response teams', 'paramedic street triage teams' and 'clinician-only mobile crisis units'.	See entries for 'police co-response teams', 'paramedic street triage teams' and 'clinician-only mobile crisis units'.	See entries for 'police co-response teams', 'paramedic street triage teams' and 'clinician-only mobile crisis units'.
Police and/or ambulance street triage	Police co-response teams	Adults and CYP	All ages	Yes	No	No	Community	Public	UK, USA, Canada, Australia (Marcus & Stergiopoulos, 2022)	The police co-responder street triage model involves police officers pairing with mental health clinicians to provide appropriate assessment and support to people with mental health problems who come into contact with emergency services (Marcus & Stergiopoulos, 2022). Paramedics may also be part of the team (e.g., as in the Police Ambulance Crisis Response (PACER) model). This model typically fun…	Unknown	People with mental health problems who come to the attention of the police. Exclusion criteria: Sometimes threat of violence to others can be an exclusion criterion (Marcus & Stergiopoulos, 2022).	Police officers paired with mental health clinicians (e.g. psychiatrists, nurses). Paramedics may be involved too (Marcus & Stergiopoulos, 2022).	Brief as co-responder teams provide immediate response to people during a crisis. Kisely et al. (2010) found in their study that police spent an average of 136 minutes on-scene.	Professional referral	No. Street triage teams conduct assessments of people in crisis who are in contact with police and/or paramedics. The aim is to reduce unnecessary detentions under the Mental Health Act (Dalton-Locke et al., 2021).	Systematic reviews: Marcus, N., & Stergiopoulos, V. (2022). Re‐examining mental health crisis intervention: A rapid review comparing outcomes across police, co‐responder and non‐police models. Health & Social Care in the Community, 30(5), 1665-1679. doi: 10.1111/hsc.13731. Epub 2022 Feb 1. PMID: 35103364. Paton, F., Wright, K., Ayre, N., Dare, C., Johnson, S., Lloyd-Evans, B., ... & Meader, N. (2…	Marcus & Stergiopoulos (2022) Systematic review: The evidence for whether co-responder models are related to decreased hospital admissions is mixed. - An international systematic review by Puntis et al. (2018) of co-responder model studies (n = 26) found that following introduction of a co-responder model, four studies found fewer hospitalisations, whereas three studies found an increase in hospi…	Not identified in this scoping exercise.	Shapiro et al. (2014) Narrative review: Stated that one study found that the length of stay in hospital emergency departments for mental health patients referred by the co-responder team was reduced by approximately two hours compared to the control area (Allen Consulting Group, 2012).	Ligon & Thyer (2000) Cross-sectional study (USA, n = 54 service users, n = 29 family members): This study evaluated satisfaction with co-responder mobile crisis services provided in an urban setting. Service users (n = 54) and family members (n = 29) completed the Client Satisfaction Questionnaire. The mean score for service users was 26.6 (SD = 3.36), which compared favourably with clients who r…	Clinician and Officer Remote Evaluation (CORE) (USA) Websites: https://www.houstoncit.org/core/ Police Ambulance and Clinician Early Response (PACER) (Australia) Systematic reviews: Marcus, N., & Stergiopoulos, V. (2022). Re‐examining mental health crisis intervention: A rapid review comparing outcomes across police, co‐responder and non‐police models. Health & Social Care in the Community, 30(5)…
Police and/or ambulance street triage	Paramedic street triage teams (no police involvement)	Adults and CYP	All ages	Yes	No	No	Community	Public	Sweden, UK, USA, Australia, Denmark	There are some mobile crisis units which do not involve police (e.g., units comprising paramedics and mental health professionals such as nurses, psychiatrists, or social workers). Examples of paramedic street triage teams include units staffed by paramedics and nursing staff (as in the Psychiatric Emergency Response (PAM) model in Sweden; Bouveng et al., 2017); and paramedics and behavioural hea…	Unknown	People with mental health problems who come to the attention of non-police emergency staff (e.g., paramedics).	Can vary between teams, but can include: paramedics and psychiatrists, nurses, social workers or crisis workers.	Brief - provide immediate response to people during a crisis.	Professional referral, self-referral	No. Street triage teams conduct assessments of people in crisis who are in contact with police and/or paramedics. The aim is to reduce compulsory detentions (Dalton-Locke et al., 2021).	Systematic reviews: Marcus, N., & Stergiopoulos, V. (2022). Re‐examining mental health crisis intervention: A rapid review comparing outcomes across police, co‐responder and non‐police models. Health & Social Care in the Community, 30(5), 1665-1679. doi: 10.1111/hsc.13731. Epub 2022 Feb 1. PMID: 35103364. Pre-post studies: Bouveng, O., Bengtsson, F. A., & Carlborg, A. (2017). First-year follow-up…	Marcus & Stergiopoulos (2022) Systematic review: Bouveng et al. (2017) investigated a non-police mobile crisis team model called PAM in Sweden (which involves a vehicle response staffed by two psychiatric nurses and a paramedic). It found that: - During the first year of operation, 40% of all cases led to psychiatric inpatient care within 24 hours, and 78% of those admitted to the emergency depar…	Not identified in this scoping exercise.	Not identified in this scoping exercise.	Not identified in this scoping exercise.	Support Team Assistane Response (STAR) (Denver, USA) Systematic reviews: Marcus, N., & Stergiopoulos, V. (2022). Re‐examining mental health crisis intervention: A rapid review comparing outcomes across police, co‐responder and non‐police models. Health & Social Care in the Community, 30(5), 1665-1679. Service evaluations: Enos, G. (2020). Crisis response in Denver progresses, with many other comm…
Clinician-only mobile crisis units		Adults and CYP	All ages	Yes	No	No	Community	Public	Adults: USA, Canada, Netherlands CYP: USA	This category includes clinician-only mobile crisis units which respond to people experiencing crises in the community. They do not include police or paramedic staff, though may work closely with these professionals. They provide an immediate response, which may involve assessment, on-the-spot counselling, and signposting/referral to appropriate services. Examples include 'Crisis Assistance Helpi…	1960s	People experiencing a mental health crisis in the community.	Clinician-only mobile crisis units can include: psychiatrists, nurses, psychologists, social workers, therapists, crisis intervention workers, peer workers.	Brief immediate response	Self-referral or professional referral	No	Systematic reviews: Marcus, N., & Stergiopoulos, V. (2022). Re‐examining mental health crisis intervention: A rapid review comparing outcomes across police, co‐responder and non‐police models. Health & Social Care in the Community, 30(5), 1665-1679.. doi: 10.1111/hsc.13731. Epub 2022 Feb 1. PMID: 35103364. Non-randomised trials: Guo, S., Biegel, D., Johnsen, J., & Dyches, J. (2001). Assessing imp…	Bengelsdorf et al. (1993) Pre-post study (USA, n = 50 adults): This study followed 50 adult psychiatric patients for 6 months after they were seen by the mobile crisis team (comprising a psychiatrist and another mental health professional). It found that the mobile crisis unit decreased the hospitalisation rate. 19/50 were hospitalised on the first day they were seen, 9/50 were not hospitalised a…	Not identified in this scoping exercise.	Bengelsdorf et al. (1993) Pre-post study (USA, n = 50 adults): This study followed 50 adult psychiatric patients for 6 months after they were seen by the mobile crisis team (comprising a psychiatrist and another mental health professional). It found that the average length of stay in hospital for the 21 patients hospitalised on the first day of contact with the mobile crisis unit was 49.9 days.	Braganza et al. (2020) Cross sectional study (Canada, n = 57 parents/guardians, n = 19 youth): Data from young people aged 12-17 and parents/guardians of children from birth to 17 years old was analysed to evaluate a mobile crisis unit intervention. It stated that two weeks post-intervention, participants on average demonstrated high levels of satisfaction, as evidence by mean satisfaction scores…	CAHOOTS (USA) Website: https://www.psychiatrictimes.com/view/cahoots-model-prehospital-mental-health-crisis-intervention Youth Team Mobile Crisis Service (Canada) Cross-sectional studies: Braganza, M. E., Young, D., & Sheehan, T. D. (2020). Evaluating a rural mobile crisis service for children and youth. Canadian Journal of Community Mental Health, 38(3), 79-96. https://doi.org/10.7870/cjcmh-2019…
Crisis assessment services		Adults and CYP	All ages	Yes	No	No	Community	Public	UK (widespread - Dalton-Locke et al. identified 71 in their national survey in England in 2021).	Crisis assessment teams provide rapid assessment and referral on to other acute mental health services where appropriate. Around 2/3 of crisis assessment teams in England operate 24 hours a day, and 75% accept self-referrals from any member of the public as well as from professionals (Dalton-Locke et al., 2021). Dalton-Locke et al. (2021) found that they exist in 38% of crisis resolution team cat…	Unknown	People experiencing acute mental health crisis requiring assessment.	Multidisciplinary teams which can include psychiatrists, nurses, psychologists, social workers and support workers.	Unable to find specific figures, but they provide short-term input focused on assessment and connecting people with appropriate support rather than providing ongoing interventions/treatment.	Professional referral, self-referral. Dalton-Locke et al.'s (2021) national survey found that 53/71 (75%) of crisis assessment services accepted self-referrals from any member of the public.	No	National surveys Dalton-Locke, C., Johnson, S., Harju-Seppänen, J., Lyons, N., Sheridan Rains, L., Stuart, R., ... & Lloyd-Evans, B. (2021). Emerging models and trends in mental health crisis care in England: a national investigation of crisis care systems. BMC health services research, 21(1), 1-12. https://doi.org/10.1186/s12913-021-07181-x Rojas-García A, Dalton-Locke C, Rains LS, et al. An inv…	Rojas-Garcia et al. (2023) national survey (England): This study investigated the associations between characteristics of local crisis care systems and service use in a national survey in England. It found that presence of a crisis assessment team separate to crisis resolution and home treatment teams was associated with 12.8% higher rate of inpatient admissions.	Not identified in this scoping exercise.	Not identified in this scoping exercise.	Not identified in this scoping exercise.	First Response Service (Cambridge and Peterborough NHS Trust, UK) National surveys: Dalton-Locke, C., Johnson, S., Harju-Seppänen, J., Lyons, N., Sheridan Rains, L., Stuart, R., ... & Lloyd-Evans, B. (2021). Emerging models and trends in mental health crisis care in England: a national investigation of crisis care systems. BMC health services research, 21(1), 1-12. Websites: https://www.cpft.nhs.…
Mental health crisis hubs		Adults and CYP	Any age	Yes	No	No	Community	Public and voluntary/third sector (different sites)	UK (London) (Health Innovation Network, 2022).	Mental health crisis hubs were introduced during the first wave of the COVID-19 pandemic. They served as alternatives to emergency departments for people in mental health crisis (Health Innovation Network, 2022). Their aim was to divert people from emergency departments in order to reduce COVID-19 infection risk. They provide assessment, short-term management (e.g., whilst awaiting transfer into …	2020	People experiencing a mental health crisis who do not require additional urgent medical attention (Health Innovation Network, 2022). Exclusion criteria: People who are involuntarily detained and people requiring urgent medical attention.	Psychiatrists, doctors, nurses, clinical leads, managers, shift coordinators, healthcare assistants, 'nurse navigators', there can be security personnel (Health Innovation Network, 2022).	Average lengths of stay range between approximately 2.5 hours and 9 hours (Health Innovation Network, 2022).	Professional referral, self-referral, drop-in. In some cases, people can access mental health crisis hubs directly, whereas in other instances they may need to be referred via the emergency department (Health Innovation Network, 2022).	No	National audit/report: Northover (2022). Children and Young People's Mental Health Services GIRFT Programme National Speciality Report. URL: https://future.nhs.uk/connect.ti/GIRFTNational/view?objectId=130556421 Service evaluations: Health Innovation Network (2022). Evaluating NHS Mental Health Crisis Hubs in London: Final Report. URL: https://healthinnovationnetwork.com/wp-content/uploads/2022/1…	Not identified in this scoping exercise.	Not identified in this scoping exercise.	Not identified in this scoping exercise.	Health Innovation Network (2022) Service evaluation (UK): Mixed-methods evaluation of three mental health crisis hubs in London (CANDI, NELFT and Oxleas) analysing data between April 2021 - March 2022. - 46% of crisis hub service users who responded to the survey reported being satisfied with the support and treatment they received there. However, an equal percentage (46%) were dissatisfied. - Ju…	NELFT Goodmayes Crisis Hub (London, UK) Service evaluations: Health Innovation Network (2022). Evaluating NHS Mental Health Crisis Hubs in London: Final Report. URL: https://healthinnovationnetwork.com/wp-content/uploads/2022/11/MH-Crisis-Hubs-Evaluation-Final-Report.pdf
Crisis cafes (aka safe havens, recovery cafes)		Adults and CYP	Varies across services, but can range from ages 5-18 years old	Yes	No	No	Community	Adults: Public and voluntary/third sector Dalton-Locke et al. (2021) found that 87% of crisis resolution team catchment areas in England, at least one crisis cafe was provided by the voluntary sector. CYP: Voluntary/third sector	Adults: UK, Australia, USA Dalton-Locke et al. (2021) in their national survey found that a crisis cafe was available in around a third of adult crisis resolution team catchment areas in England in 2019 (29%). CYP: UK only	Crisis cafes provide an alternative to hospital emergency departments to people in crisis. They are usually provided by voluntary sector organisations. They provide out-of-hours assessment and immediate support to people experiencing a mental health crisis, and can signpost to other services (Dalton-Locke et al., 2021). In most crisis resolution home treatment team catchment areas in England, the…	2000s	People experiencing a mental health crisis. Exclusion criteria: Vary by service but can include: people requiring urgent medical attention, people with active high risk of self-harm or harm to others, and people who are involuntarily detained.	Staff can include: service coordinators, support workers, peer workers, volunteers, mental health workers (e.g., mental health nurses).	Short periods of time. Crisis cafes do not permit overnight stays, and tend to have limited opening hours (e.g., in evenings). Exact average length of stay unknown.	Drop-in, self-referral, professional referral. Dalton-Locke et al. (2021) in their national survey in England found most (68%) crisis cafes allowed members of the public to attend without an appointment.	No	National surveys: Dalton-Locke, C., Johnson, S., Harju-Seppänen, J., Lyons, N., Sheridan Rains, L., Stuart, R., ... & Lloyd-Evans, B. (2021). Emerging models and trends in mental health crisis care in England: a national investigation of crisis care systems. BMC health services research, 21(1), 1-12. https://doi.org/10.1186/s12913-021-07181-x Cross-sectional studies: Heyland, M., Emery, C., & Sha…	Not identified in this scoping exercise.	Not identified in this scoping exercise.	Not identified in this scoping exercise.	Not identified in this scoping exercise.	Camden Sanctuary (London, UK) Websites: https://www.hestia.org/camden-crisis-sanctuary The Living Room Model (USA) Cross-sectional studies: Heyland, M., Emery, C., & Shattell, M. (2013). The Living Room, a Community Crisis Respite Program: Offering People in Crisis an Alternative to Emergency Departments. Global Journal of Community Psychology Practice, 4(3), 1-8. Retrieved Day/Month/Year, from (…
Crisis cafes	Peer-led crisis cafes	Adults	NA	Yes	No	No	Community	Voluntary/third sector	UK	Approximately a fifth of crisis cafes in England are peer-led (Dalton-Locke et al., 2021). Peers have their own lived experience of mental health crises or difficulties and/or accessing mental health support.	Unknown	People experiencing a mental health crisis. Exclusion criteria: Vary by service but can include: people requiring urgent medical attention, people with active high risk of self-harm or harm to others, and people who are involuntarily detained.	Staff include peer workers who have their own lived experience of mental health difficulties.	Short periods of time. Crisis cafes do not permit overnight stays, and tend to have limited opening hours (e.g., in evenings). Exact average length of stay unknown.	Drop-in, self-referral, professional referral.	No	National surveys: Dalton-Locke, C., Johnson, S., Harju-Seppänen, J., Lyons, N., Sheridan Rains, L., Stuart, R., ... & Lloyd-Evans, B. (2021). Emerging models and trends in mental health crisis care in England: a national investigation of crisis care systems. BMC health services research, 21(1), 1-12. https://doi.org/10.1186/s12913-021-07181-x	Not identified in this scoping exercise.	Not identified in this scoping exercise.	Not identified in this scoping exercise.	Not identified in this scoping exercise.	Dial House (part of the Leeds Survivor Led Crisis Service) (peer-led) (Leeds, UK) Case studies: Equality and Human Rights Commission case study: https://www.equalityhumanrights.com/en/inquiries-and-investigations/preventing-deaths-detention-adults-mental-health-conditions/case-study Included as a case study in an NHS England report (2014): https://www.england.nhs.uk/wp-content/uploads/2014/08/no-…
Lifeguard pharmacies		Adults	NA	Yes	No	No	Community (pharmacies)	Public	UK (eight pharmacies in Lincolnshire)	Lifeguard Pharmacy is a supportive signposting service. It is for people who are at risk of harm from themselves or others - including people who are experiencing suicidal thoughts, and people experiencing domestic abuse. People can visit one of the Lifeguard Pharmacies and request a free consultation with a trained member of staff discreetly (by handing over a card with a life-ring symbol on it …	Approximately 2022-2023	People who are in danger of harm from themselves or others, including people who are experiencing suicidal thoughts and people who are experiencing domestic abuse.	Pharmacists	Brief one-off consultation. Exact average duration of engagement unknown.	Drop-in	No	Websites: Lifeguard Pharmacy. Lifeguard Pharmacy: Supportive signposting for people in danger from themselves or others [Internet]. 2023. Available from: https://lifeguardpharmacy.lincoln.ac.uk/	Not identified in this scoping exercise.	Not identified in this scoping exercise.	Not identified in this scoping exercise.	Not identified in this scoping exercise.	Lincoln Lifeguard Pharmacy (Lincolnshire, UK) Websites: Lifeguard Pharmacy (Lincolnshire) Website: https://lifeguardpharmacy.lincoln.ac.uk
Transition to Recovery Program		Adults	NA	Yes	No	No	Community	Voluntary/third sector	Australia	The 'Transition to Recovery' program is an intensive community outreach mental health program that supports peoples' transitions from inpatient mental health care back into the community. It provides people with social support, psychosocial education, and support with managing symptoms and day-to-day tasks. It also links people in with appropriate services, and can provide assistance with attendi…	2011	People being discharged from inpatient mental health care or people who are at risk of being hospitalised. It can accept people who are homeless. Exclusion criteria: People who are a danger to themselves or others, or who require immediate hospitalisation.	Transition to Recovery workers (more information than this not provided), and peer support workers.	12 weeks	Professional referral	Yes	Service evaluations: Australian National University. Evaluation of Transition to Recovery (TRec) Program. [Internet]. 2015. Available from: https://www.wcs.org.au/services/mental-health/transition-to-recovery/anu-evaluation-of-the-transition-to-recovery-program/ Websites: Woden Community Service. Woden Community Service [Internet]. Available from: https://www.wcs.org.au	Australian National University (2015) Service evaluation (Australia): This mixed-methods service evaluation compared data from a pre-TRec cohort and a post-TRec cohort. It found that inpatient hospital service use decreased significantly from the time before TRec started, to during the TRec program (p = 0.002), and to the time after TRec finished (p = 0.001).	Not identified in this scoping exercise.	Not identified in this scoping exercise.	Not identified in this scoping exercise.	Specific example in itself.
Peer Bridger Project		Adults	NA	Yes	Yes	No	Inpatient/community	Publicly funded. Run by New York Association of Psychiatric Rehabilitation Services, Inc.	USA	The Peer Bridger Project aims to support people's transitions from psychiatric hospitals into community life through providing intensive individual and group peer support services. Peer bridgers (people who are successfully managing their own recovery from a psychiatric disability and who have received the required training from the project) are matched with the people accessing the project (usua…	1996	Psychiatric inpatients who are willing to consider discharge and open to voluntarily participating in the Peer Bridger Project, especially those who have been hospitalised for a long period of time, or have experienced repeated hospitalisations. Exclusion criteria: Unwillingness to participate.	Trained 'peer bridgers' who have lived experience of mental health difficulties.	12 months is the anticipated average period of time that an individual is matched with a peer bridger, but it can be longer or shorter. Individuals are able to attend peer support meetings for as long as they would like to.	Self-referral, professional referral. No referral needed to attend the peer support meetings.	Yes	Websites: New York Association of Psychiatric Rehabilitation Services Inc. Peer Bridger Project [Internet]. Available from: https://www.nyaprs.org/peer-bridger	NYAPRS Peer Bridger Program Website (Date upsecified) Service evaluation (USA): Website states that in 2008, the Peer Bridger Project worked with 229 individuals and 176 of those consented to the release of their hospitalisation data. Analysis of this data showed that 125/176 (71%) people were not re-hospitalised in the state psychiatric centre in 2009.	Not identified in this scoping exercise.	Not identified in this scoping exercise.	Not identified in this scoping exercise.	Specific example in itself.
Supported discharge service		CYP	Adolescents	Yes	Yes	No	Home/community/inpatient (transitional)	Public	UK, Germany	The Supported Discharge Service aims to support adolescents to transition from inpatient services back into the community. It can incorporate intensive case management, community (including home) treatment and day care in hospital as needed. The level of care provided is tailored to individuals' needs, up to a maximum of daily contacts. Staff tasks include: creating care plans, providing psychiat…	Approximately 2011 (participants first recruited in 2011 to a pilot)	Adolescents in inpatient mental health services For this specific service, adolescents had to be aged between 12-18 years old. Many were long-term patients with significant barriers to discharge.	SDS teams include: consultant child and adolescent psychiatrists, administrators, child and adolescent mental health service practitioners with nursing backgrounds, and clinical support workers (Ougrin et al, 2018).	In a pilot study of SDS, 3/20 participants were not discharged from SDS within the first year. Of the 17/20 who were discharged, mean time spent with SDS was 20.7 weeks (standard deviation = 12.5), with a range from 2.9 weeks to 46.7 weeks (Ougrin et al, 2014).	Professional referral	No	Reviews: Kwok, K. H. R., Yuan, S. N. V., & Ougrin, D. (2016). Alternatives to inpatient care for children and adolescents with mental health disorders. Child and Adolescent Mental Health, 21(1), 3-10. Randomised Controlled Trials: Ougrin, D., Corrigall, R., Poole, J., Zundel, T., Sarhane, M., Slater, V., ... & Taylor, E. (2018). Comparison of effectiveness and cost-effectiveness of an intensive c…	Ougrin et al (2021) RCT of Supported discharge service (Intensive Community Care Service, ICCS versus treatment as usual, TAU) (UK, n = 106): - There were no significant difference (p = 0.82) between the supported discharge service and TAU groups between the proportion of patients readmitted to psychiatric inpatient care for any reason. Mean number of readmission was 0.25 in the TAU arm, and 0.22…	Ougrin et al (2018) RCT of SDS compared with usual care (UK, n = 108): - In the unadjusted analysis of hospital use, the overall number of occupied bed days differed significantly between the supported discharge service and usual care groups (p = 0.04). - After adjusting for pre-randomisation differences in hospital use this difference did not remain significant (p = 0.057). - An analysis of untr…	Ougrin et al (2014) Service evaluation findings for pilot phase of Supported Discharge Service, SDS (UK, n = 20): For the 17/20 patients who had finished receiving SDS services in the first year, mean time spent with SDS was 20.7 weeks (SD = 12.5), with a range from 2.9 weeks to 46.7 weeks.	Ougrin et al (2018) RCT of SDS compared with usual care (UK, n = 108): - There was no significant difference in patient satisfaction between the supported discharge service and usual care groups (p = 0.20). Ougrin et al (2014) Service evaluation findings for pilot phase of Supported Discharge Service, SDS (UK, n = 20): - "The majority of parents (12 of 13) and adolescents (11 of 15) who responded…	Not identified in this scoping exercise.
Hot-BITS model (aka BeZuHG-Modell)		CYP	5-17 years old	Yes	No	No	Inpatient/community	Unknown (only documented in research studies)	Germany	The Hot-BITS model combines inpatient and outpatient elements in a home treatment setting for children and young people with complex mental health problems. It involves shortening people's inpatient stay and following-up with 12 weeks of home treatment (Boege et al., 2015). The Hot-BITS model includes the following components: thorough assessment; a focus on building the therapeutic alliance earl…	2013	CYP with complex mental health difficulties. In the RCT by Boege et al. (2015) evaluating the Hot-BITS model, to be eligible, participants needed to have been an inpatient for >72 hours, have had a psychiatric diagnosis at admission, live in a family setting (e.g. with biological parents, relatives, foster family or a single parent), live within the catchment area and have an IQ of 70 or more.	Team including nurses, psychologists, child and adolescent psychiatrists (Boege et al, 2015).	12 weeks	Unknown (only documented in research studies)	Yes	Systematic reviews: Zechmeister-Koss I, Grössmann N, Wolf S. Wirksamkeit und Sicherheit von Home-Treatment in der Kinder- und Jugendpsychiatrie: Eine systematische Literaturübersicht. Psychiatr Prax. 2022 Jan;49(01):11–21. Boege I, Schepker R, Fegert JM. Vom Hometreatment zur stationsäquivalenten Behandlung (StäB): Ein systematischer Review aufsuchender Behandlung in Deutschland. Z Für Kinder- Ju…	Boege et al. (2021) RCT (Germany, n = 100): This RCT recruited 100 young people who were randomised either to the Hot-BITS condition (n = 54) or inpatient treatment as usual (TAU) (n = 46). At four year follow-up (n = 51), 16.7% of participants in both groups had received inpatient treatment.	Zechmeister-Koss et al. (2022) Systematic review: Stated that in one study, BeZuHG treatment was associated with fewer days of hospitalisation (Kirchmann et al., 2014).	Grenyer et al. (2018) Randomised controlled trial comparing the whole of service stepped-care approach with treatment as usual (Australia, n = 642): Found that: - Patients from the intervention site showed a significantly larger reduction in time spent in hospital in the active phase than those from the treatment as usual group. These findings remained after controlling for gender differences bet…	Zechmeister-Koss et al. (2022) Systematic review: Stated that in one study, a questionnaire showed that Youths in the control group stated a higher satisfaction with the overall treatment than youths in the BeZuHG group (p = 0.031), while youths in the BeZuHG group named a significantly higher satisfaction with the home treatment component than with the inpatient component of treatment (p = 0.007…	Not identified in this scoping exercise.
Whole of service stepped-care approach		Adults and CYP	12 years old and over	Yes	No	No	Variable	Public	Australia	The 'whole of service stepped-care approach' is a stepped-care model of psychological therapy for people with a diagnosis of personality disorder in between usual crisis care and longer-term treatment in the community (Greyner et al., 2018). The brief intervention clinic is community-based, and integrated with acute crisis services. Eligible people presenting to crisis services (e.g. inpatient un…	~2015	People aged 12+ diagnosed with a personality disorder, who have had at least one inpatient admission within the last 18 months (Greyner et al., 2018).	Can be delivered by a variety of practitioners including clinical psychologists, school counsellors, case managers, social workers, mental health nurses, psychiatrists, and family therapists. Clinicians implementing the manual should be adequately qualified and receive regular clinical supervision (Project Air Strategy for Personality Disorders, 2015).	Brief intervention consists of one month of weekly 50 minute sessions (Greyner et al., 2018).	Professional referral	No	Randomised Controlled Trials: Grenyer, B. F., Lewis, K. L., Fanaian, M., & Kotze, B. (2018). Treatment of personality disorder using a whole of service stepped care approach: a cluster randomized controlled trial. PloS one, 13(11), e0206472. doi: 10.1371/journal.pone.0206472. PMID: 30399184; PMCID: PMC6219775. Huxley, E., Lewis, K. L., Coates, A. D., Borg, W. M., Miller, C. E., Townsend, M. L., &…	Huxley et al. (2019) Pre-post study analysing anonymised health service data (Australia, n = 191): Analysed service utilisation data for 191 people referred to the whole of service stepped-care brief intervention at a single community health site. They found that: - Individuals who required a higher level of care within the public health system and were “referred up” made up 13.61% (n = 26) of th…	Grenyer et al. (2018) Randomised controlled trial comparing the whole of service stepped-care approach with treatment as usual (Australia, n = 642): Found that: - Patients from the intervention site showed a significantly larger reduction in time spent in hospital in the active phase than those from the treatment as usual group. These findings remained after controlling for gender differences bet…	Not identified in this scoping exercise.	Not identified in this scoping exercise.	Not identified in this scoping exercise.
Behavioural health crisis care clinic		CYP	Unknown	Yes	No	No	Outpatient	Private	USA	This outpatient service provides support to children and young people (and their families) who are experiencing suicidal thoughts or have a recent history of suicide attempts (but who are not an immediate risk to themselves). Up to four appointments are offered to families, usually one a week. In these sessions, the focus is on: conducting an assessment; working with the child and caregiver to cr…	Unknown	Children and young people who are experiencing suicidal thoughts or have a recent history of suicide attempts, and their families. Exclusion criteria: If the child is in an emergency (i.e. at immediate risk of self-harm, or a risk to others). Also if the child is unable to participate in safety-planning to avoid self-harm or if they cannot take care of themselves. Cases are also excluded where th…	Psychologists, mental health therapists, social workers, case managers.	Up to 4 weeks	Self-referral, professional referral	No	Websites: Seattle Children’s Hospital Research Foundaiton. Behavioral Health Crisis Care Clinic [Internet]. 2023. Available from: https://www.seattlechildrens.org/clinics/psychiatry-and-behavioral-medicine/services/behavioral-health-crisis-care-clinic/	Not identified in this scoping exercise.	Not identified in this scoping exercise.	Not identified in this scoping exercise.	Not identified in this scoping exercise.	Specific example in itself. Websites: Seattle Children's - Psychiatry and behavioural medicine website: https://www.seattlechildrens.org/clinics/psychiatry-and-behavioral-medicine/services/behavioral-health-crisis-care-clinic/
Assertive community treatment (ACT)		Adults and CYP	Can vary between services, but can range from aged 10-18 years old (Office of Mental Health, 2021).	Yes	Yes	No	Community	Public	UK (widespread), Norway, Australia, Switzerland, Germany, USA	Assertive community treatment (ACT) is a community-based alternative to hospital for people with severe mental health difficulties and complex needs. It takes a multidisciplinary team approach (usually at least two case managers, a nurse and a psychiatrist) and staff have small, shared caseloads (10:1 ratio of staff: cases). Staff are available 24/7, and support is delivered to people in their ho…	Early 1970s (Kent & Burn, 2005).	People with severe mental health difficulties and complex needs, especially people who have experienced multiple inpatient admissions and have high levels of service use (Kent & Burns, 2005).	A multidisciplinary team approach (usually at least two case managers, a nurse, and a psychiatrist) (Stuen et al., 2015). Teams require a broad skills mix, and team members need some competence across a wide range of areas. Teams should include a psychiatrist or have regular access to one. Not all assertive community treatment teams include psychiatrists. Some liaise with psychiatrists outside of…	Provide longer-term intensive community support (typically multiple years). People can remain under ACT teams for unlimited periods of time (Step by Step Document, 2011). Huz et al. (2017) reported that at an ACT service in the USA, the median duration of time people remained under the service was 44.4 months (nearly four years).	Professional referral	No	Adult/general literature: Systematic Reviews Bechdolf, A., Bühling-Schindowski, F., Nikolaidis, K., Kleinschmidt, M., Weinmann, S., & Baumgardt, J. (2022). Evidenz zu aufsuchender Behandlung bei Menschen mit psychischen Störungen in Deutschland, Österreich und der Schweiz–eine systematische Übersichtsarbeit [Evidence on the effects of crisis resolution teams, home treatment and assertive outreach…	Bechdolf et al. (2022) Systematic Review: Stated that: - A significant reduction in readmission rates in the intervention groups was reported in 5 studies (Weinmann et al., 2019; Lambert et al., 2010; Fischer et al., 2014; Muller et al., 2016). Boege et al. (2020) Systematic review: Stated that the Access II study, Schöttle et al. (2015) found the intervention (which offers integrated care includ…	Killaspy et al. (2006; 2009) Randomised Controlled Trial - REACT study (UK, n = 251): This non-blinded RCT recruited men and women under the care of adult secondary mental health services with recent high use of inpatient care and difficulties engaging with community services. It compared treatment from assertive community treatment team (n = 127) with continuation of care from community mental h…		Bechdolf et al. (2022) Systematic Review: Compared to the respective control conditions (Treatment As Usual 9/14, inpatient 1/14, ACT 2/14, complex psychiatric treatment 1/14, integrated care 1/14) the Intensive Outreach Treatment (IAB) showed significant positive effects on treatment satisfaction (Lambert et al., 2010; Mueller-Stierlin et al., 2017; Schöttle et al., 2014). Killaspy et al. (2006)…	Not identified in this scoping exercise.
Flexible assertive community treatment (FACT)		Adults and CYP	Aged 12 and over	Yes	Yes	No	Community	Public	Sweden, UK	Flexible assertive community treatment enables people to access intensive support delivered in the community using a team caseload and assertive community treatment principles, as and when they require it (it flexibly moves between an intensive community treatment and assertive community treatment model as needed). In this model, care coordinators manage individual caseloads, but also work togeth…	Unknown	People with severe mental health difficulties.	Care coordinators, doctors, psychologists, nurses, occupational therapists, peer workers, work specialists	"Long-term" (Trane et al., 2022).	All professionals involved in delivery of care without referrals, on a needs-led basis	Unknown	Other evidence syntheses: van Veldhuizen, R., Delespaul, P., Kroon, H., & Mulder, N. (2015). Flexible ACT & Resource-group ACT: Different Working Procedures Which Can Supplement and Strengthen Each Other. A Response. Clinical practice and epidemiology in mental health : CP & EMH, 11, 12–15. https://doi.org/10.2174/1745017901511010012 Service evaluations: Sood, L., Owen, A., Onyon, R., Sharma, A.,…	Not identified in this scoping exercise.	Sood et al. (2017) Service Evaluation (UK, n=475): An observational study was conducted of 380 people from 3 Community Mental Health Treatment teams (CMHTS) and 95 people from an Assertive Community treatment (ACT) team, all with a history of psychosis, following service reconfiguration to 3 FACT teams. People previously with a CMHT required less time in hospital when the FACT model was introduce…	Not identified in this scoping exercise.	Not identified in this scoping exercise.	Not identified in this scoping exercise.
Intensive case management		Adults	NA	Yes	Yes	No	Community	Public, private	UK, Denmark, USA, Sweden, Canada, Netherlands, Asia (Dieterich et al., 2017).	Intensive case management is a community-based model designed to meet the needs of people with high levels of service use (Mueser et al., 1998). It is a long-term intensive approach which provides service users with a comprehensive range of treatment, rehabilitation and support services (Dieterich et al., 2017). It has low staff to client ratios, provides outreach to clients in their natural envi…	~1970s (Dieterich et al., 2017)	People with long-term severe mental health difficulties and complex needs, especially people who have experienced multiple inpatient admissions and have high levels of service use.	Intensive case managers are normally clinicians who act as therapists in addition to their case management duties (Dieterich et al., 2017).	Long-term (multiple years). Exact figures on average duration of engagement not identified.	Professional referral	No	Systematic reviews: Dieterich, M., Irving, C. B., Bergman, H., Khokhar, M. A., Park, B., & Marshall, M. (2017). Intensive case management for severe mental illness. Cochrane database of systematic reviews, (1). National Institute for Health and Care Excellence. (2020). Rehabilitation for adults with complex psychosis [NICE Guideline No. 181]. https://www.nice.org.uk/guidance/ng181 Other evidence …	Not identified in this scoping exercise.	NICE NG181 Evidence Review (2020): Found moderate quality evidence from 1 systematic review of RCTs (N=2220), which showed that an Intensive Case Management service’s Index of Fidelity to Assertive Community Treatment (IFACT) organisational subscore was associated with the number of inpatient days. Services users treated in units more adherent to the ICM model spent fewer days as inpatients: each…	Not identified in this scoping exercise.	Mueser et al. (1998) Narrative Review: Stated that there is some evidence suggesting that assertive community treatment and intensive case management programs result in higher patient satisfaction and, to a lesser extent, higher satisfaction among patients' relatives. Six out of seven studies reported higher patient satisfaction for service users, while two out of four studies reported higher sat…	Not identified in this scoping exercise.
Peer-delivered case management		Adults	NA	Yes	No	No	Community	Public and voluntary/third sector (different sites)	USA	Peer-delivered case management (aka peer- or consumer-provided case management) involves peer workers (who have their own lived experience of mental health difficulties and/or substance use disorders) providing case management alongside other healthcare professionals (e.g., psychiatrists, nurses). Peers workers have been involved in a variety of case management models, such as assertive community…	Unknown	Adults with severe/chronic mental illness (Wright-Berryman et al., 2011). They may have comorbid substance misuse difficulties.	Peer providers (with lived experience of mental health disorders and sometimes historical substance use) provided case management. They may work alongside other healthcare professionals (e.g. psychiatrists, nurses).	1 year	Professional referral	No	Other evidence syntheses: Wright-Berryman, J. L., McGuire, A. B., & Salyers, M. P. (2011). A review of consumer-provided services on assertive community treatment and intensive case management teams: implications for future research and practice. Journal of the American Psychiatric Nurses Association, 17(1), 37-44. Randomised Controlled Trials: Solomon, P., & Draine, J. (1995). One-year outcomes …	Solomon (1995) Randomised Controlled Trial (USA, n = 96): Participants were randomised to either a peer-led case management service or non-consumer case management service. There was no significant difference in number or length of hospitalisations between peer-delivered and non-peer delivered case management. Clarke (2000) Randomised Controlled Trial (USA, n = 163): Participants were randomised …	Solomon (1995) Randomised Controlled Trial (USA, n = 96): Participants were randomised to either a peer-led case management service or non-consumer case management service. There was no significant difference in number or length of hospitalisations between peer-delivered and non-peer delivered case management. There was no significant difference in the number or length of hospitalisations between…	Not identified in this scoping exercise.	Wright-Berryman et al. (2011) Narrative Review (USA): Review of empirical literature with 16 published studies involving 8 RCTs; 3/8 were reported as adequate power. They summarised that: - Davidson et al. (2004) conducted a RCT of adequate power with 260 participants (follow-up sample size unclear) who were randomly allocated to either no additional support, peer provider support, or non-peer pr…	Not identified in this scoping exercise.
Crisis case management		CYP	Aged 5 and over (Evans et al., 2003)	Yes	No	No	Community	Public	USA	Crisis Case Management (CCM) is a short-term intensive case management model which provides community-based support to children and young people with mental health difficulties in crisis (and their families). It is an adapted form of intensive case management. Compared to intensive case management, it is less labour intensive, more short term (supporting families for 4-6 weeks) and does not invol…	1990s	Children and young people living at home who are at risk of inpatient admission as a result of psychiatric crisis (Evans et al., 2003).	Crisis case managers (no further detail reported) (Evans et al., 1997).	4-6 weeks (Evans et al., 1997).	Professional referral	No	Systematic Reviews: Shepperd, S., Doll, H., Gowers, S., James, A., Fazel, M., Fitzpatrick, R., & Pollock, J. (2009). Alternatives to inpatient mental health care for children and young people. Cochrane Database of Systematic Reviews, (2). Randomised Controlled Trials: Evans, M. E., Boothroyd, R. A., Armstrong, M. I., Greenbaum, P. E., Brown, E. C., & Kuppinger, A. D. (2003). An experimental study…	Evans et al. (2003) Randomised Controlled Trial (USA, n = 279): Recruited children aged 5-17 presenting at two children's psychiatric emergency rooms. They were randomised either to Crisis Case Management (CCM), Home-Based Crisis Intervention (HBCI) or Enhanced Home-Based Crisis Intervention (HBCI+). 78.4% of the children in the CCM group were successfully maintained in the community when they we…	Not identified in this scoping exercise.	Not identified in this scoping exercise.	Not identified in this scoping exercise.	Not identified in this scoping exercise.
Enhanced community mental health teams		Adults	NA	Yes	No	No	Community	Public	UK, Australia	Enhanced community mental health teams, which may also be known as ‘extended hours’ teams, are extended community mental health teams which offer standard ongoing case management at home or in the community, as well as integrated crisis response and intervention. The professionals in these teams are drawn from local community mental health teams on a rota basis to provide crisis responses in and …	1980s	People with any psychiatric disturbance requiring secondary mental health care input. No exclusion criteria based on type of psychiatric disturbance (Rosen et al., 2008).	Multidisciplinary teams including psychiatrists, mental health nurses, psychologists, occupational therapists, social workers (Rosen et al., 2008).	Unknown	Professional referral	No	Book sections: Rosen, A., Clenaghan, P., Emerton, F., & Richards, S. (2008). Integration of the crisis resolution function within community mental health teams. In S. Johnson, J. Needle, J. Bindman, & G. Thornicroft (Eds.), Crisis Resolution and Home Treatment in Mental Health (pp. 235-250). Cambridge: Cambridge University Press. doi:10.1017/CBO9780511543906.020	Not identified in this scoping exercise.	Not identified in this scoping exercise.	Rosen et al. (2008) Book Section: States that there is some evidence that distinct community mental health teams and crisis teams extend the length of the period of crisis treatment. They found that when a full integrated model (where community mental health teams and crisis teams were fully integrated in an enhanced CMHT model) was compared to a partially integrated model: - 30% of the caseload …	Not identified in this scoping exercise.	Lower North Shore extended hours team, Sydney, Australia Book sections (referred to as a service example): Rosen, A., Clenaghan, P., Emerton, F., & Richards, S. (2008). Integration of the crisis resolution function within community mental health teams. In S. Johnson, J. Needle, J. Bindman, & G. Thornicroft (Eds.), Crisis Resolution and Home Treatment in Mental Health (pp. 235-250). Cambridge: Cam…
Early intervention in psychosis services		Adults and CYP	Aged 14 and over	Yes	No	No	Community	Public	Widespread (e.g. UK, Australia, Canada, USA, Netherlands, Scandinavia, Spain, China). The CYP mental health GIRFT report (2022) found that 5.3% of trusts had no CYP EIP provision. Only 9.3% had a specialist early intervention in psychosis team embedded within CYP mental health services.	Early Intervention in Psychosis (EIP) services are community-based multidisciplinary teams that support people for up to three years after their first episode of psychosis. They aim to reduce treatment delays at the onset of psychosis, and promote recovery by reducing the probability of relapse following a first episode of psychosis (Marshall et al., 2011). They can provide a range of support inc…	~1999	All people aged 14-65 who are experiencing a first episode of non-organic psychosis, or suspected psychosis, with consideration of individual needs and risk (RCPsych, 2018). People at-risk of developing psychosis can also be assessed and supported (RCPsych, 2018). Early intervention in psychosis services do not exclude people on the basis of self-harm, substance misuse, duration of untreated psyc…	Multidisciplinary teams including psychiatrists, psychologists, community mental health nurses, social workers, and support workers (Mind website, n.d.).	Can work with people for up to three years after their first episode of psychosis (RCPsych, 2018).	Professional referral, self-referral (RCPsych, 2018).	No	Systematic reviews: Skalli, L., & Nicole, L. (2011). Programmes pour premiers épisodes psychotiques: une revue systématique de la littérature [Specialised first-episode psychosis services: a systematic review of the literature]. L'Encephale, 37 Suppl 1, S66–S76. https://doi.org/10.1016/j.encep.2010.08.004 Randomised Controlled Trials Bertelsen, M., Jeppesen, P., Petersen, L., Thorup, A., Øhlensch…	Not identified in this scoping exercise.	Mihalopoulos et al. (2009) Matched, historical control group design (Australia, n = 65): This study used a matched, historical control group design with a follow-up of 8 years. It compared people who accessed an early intervention service (EPPIC) with people receiving generic mental health services. It found that the control group used significantly more inpatient services during the two years pr…	Not identified in this scoping exercise.	Not identified in this scoping exercise.	Not identified in this scoping exercise.
Enhanced psychiatric liaison services		Adults and CYP	All ages	Yes	No	No	Hospital. Most liaison psychiatry services are based within general hospitals, but they may also work with GPs and community health services (RCPsych website, 2023).	Public	UK (widespread - a national survey of all acute general hospitals in England reported that 168/179 of the acute hospitals with an emergency department had some form of liaison psychiatry service) (Barrett & Lee, 2017). The model has also been widely adopted worldwide (e.g. in USA, Europe, Australia, China, Japan, etc.)	Liaison psychiatry services provide assessment and treatment to people with comorbid physical and mental health needs. They may provide input to acute general hospitals, other specialist hospitals and primary care. In the UK, they tend to be hospital based teams which provide on demand consultation and treatment for patients in acute hospital settings (including in emergency departments and medic…	1930s (but substantial growth only took place in the post-war decades)	Patients in acute hospitals (including emergency departments) with mental health problems (e.g., comorbid physical and mental health problems, self-harm, dementia, drug and alcohol related problems, behavioural disturbance).	Multidisciplinary teams usually include psychiatrists, mental health nurses and administrative staff. Teams may also have some or all of the following professionals: psychologists, therapists, pharmacists, social workers, occupational therapists, and specialists in alcohol or drug misuse (RCPsych website, 2023). Teams also work closely with other doctors and healthcare professionals in order to p…	Can range from one-off input to short-term or longer-term treatment and follow-up. Specific average duration of input not known.	Professional referral	No	Systematic reviews: Evans, R., Connell, J., Ablard, S., Rimmer, M., O'Keeffe, C., & Mason, S. (2019). The impact of different liaison psychiatry models on the emergency department: a systematic review of the international evidence. Journal of Psychosomatic Research, 119, 53-64. Emergency and acute medical care in over 16s: service delivery and organisation. London: National Institute for Health a…	NICE guideline 94 (2018) Evidence Review: Their systematic review which included seven studies (n = 1738) evaluating the role of acute psychiatric services for improving outcomes in secondary care in adults and young people at risk of an acute medical emergency, or with suspected or confirmed acute medical emergency. Five of the RCTs looked at people aged 65 and over. The evidence suggested that …	Not identified in this scoping exercise.	NICE guideline 94 (2018) Systematic review: Their systematic review which included seven studies (n = 1738) evaluating the role of acute psychiatric services for improving outcomes in secondary care in adults and young people at risk of an acute medical emergency, or with suspected or confirmed acute medical emergency. Five of the RCTs looked at people aged 65 and over. The evidence suggested tha…	Evans et al. (2019) Systematic review: This systematic review of evidence for the impact of liaison psychiatry services on emergency departments, which included 17 studies, reported that additional mental health staff in the emergency department were associated with high levels of staff satisfaction. NICE guideline 94 (2018) Evidence Review: Their systematic review which included seven studies (n…	See entries for 'Core', 'Core 24', 'Enhanced 24' and 'Comprehensive' models.
Enhanced psychiatric liaison services	Enhanced 24 (including the RAID model)	Adults and CYP	Aged 16 and over (RCPsych, 2020).	Yes	No	No	Hospital and community (outpatient)	Public	UK	The 'enhanced 24' model performs the same functions as the 'core 24' model, but provides more specialist care (e.g., in addictions and drug and alcohol use, older adults, and mental health problems in people with learning disabilities). 'Enhanced 24' model services have more consultant psychiatrist input and are able to provide more follow-up care. Support may extend to medical outpatients. An ex…	RAID was established in 2009.	Patients in acute hospitals with comorbid mental health and physical health needs, including those for which they have specialist expertise (e.g., younger people, frail older adults, people with substance misuse difficulties, people with intellectual disabilities) (RCPsych, 2020). Specific eligibility criteria can vary by service.	Enhanced 24 has more consultants per number of beds than the core 24 model. This includes consultants with specialisms in working with adult mental health, older adults and addictions. Consultant psychiatrists are available on-call 24/7. Band 7 nurses lead sub-teams organised by consultant specialism (NHS England, 2016).	Can range from one-off input to short-term or longer-term treatment and follow-up. Specific average duration of input not known.	Professional referral	No	Systematic review/Health Technology Assessment: Paton, F., Wright, K., Ayre, N., Dare, C., Johnson, S., Lloyd-Evans, B., ... & Meader, N. (2016). Improving outcomes for people in mental health crisis: a rapid synthesis of the evidence for available models of care. Health Technology Assessment, 20(3). Policy document: Psychiatric Liaison Accreditation Network & RCPsych Quality Standards for Liaiso…	RAID model: Becker et al. (2016) Evaluation of four RAID services (UK): Found that since the introduction of RAID, the percentage of readmissions significantly increased for all mental health, substance misuse, and severe mental illness cases. Tadros et al. (2012) Pre-post design (UK, n = 600 beds): This study evaluated the implementation of RAID in an acute hospital with 600 beds in the UK, comp…	RAID model: Becker et al. (2016) Evaluation of four RAID services (UK): Found that since the introduction of RAID, there did not seem to be any significant change in excess bed days for patients with mental health or drug and alcohol problems. Tadros et al. (2012) Pre-post design (UK, n = 600 beds): This study evaluated the implementation of RAID in an acute hospital with 600 beds in the UK, comp…	RAID model: Becker et al. (2016) Evaluation of four RAID services (UK): Found that since the introduction of RAID, there was an overall decrease in length of stay for patients with mental health and drug and alcohol problems. This was largely driven by a reduction in bed usage for non-elective patients (especially those with severe mental illness, dementia or substance misuse). Tadros et al. (201…	Not identified in this scoping exercise.	RAID model Systematic review/Health Technology Assessment: Paton, F., Wright, K., Ayre, N., Dare, C., Johnson, S., Lloyd-Evans, B., ... & Meader, N. (2016). Improving outcomes for people in mental health crisis: a rapid synthesis of the evidence for available models of care. Health Technology Assessment, 20(3). Policy document: Psychiatric Liaison Accreditation Network & RCPsych Quality Standards…
Enhanced psychiatric liaison services	Comprehensive	Adults and CYP	Aged 16 and over (RCPsych, 2020).	Yes	No	No	Hospital and community (outpatient)	Public	UK	Comprehensive model psychiatric liaison services deliver core 24 services, and provide enhanced expertise and input to planned care pathways across all inpatient and outpatient settings. This includes assessment and treatment for conditions such as chronic pain and medically unexplained symptoms. This model is usually used in large secondary care centres with regional and supra-regional services.…	Unknown	Patients accessing large secondary medical care centres who have comorbid physical health and mental health needs. Specific eligibility criteria can vary by service.	Comprehensive model psychiatric liaison services have a proportionately lower medical and nursing workforce per bed than the 'core 24' and 'enhanced 24' services, due to its larger scale.	Average unknown. Can range from one-off input to short-term or longer-term treatment and follow-up. Specific average duration of input not known.	Professional referral	No	Policy documents: Psychiatric Liaison Accreditation Network & RCPsych (2020) Quality Standards for Liaison Psychiatry Services, Sixth Edition . URL: https://www.rcpsych.ac.uk/docs/default-source/improving-care/ccqi/quality-networks/psychiatric-liaison-services-plan/quality-standards-for-liaison-psychiatry-services---sixth-edition-20209b6be47cb0f249f697850e1222d6b6e1.pdf?sfvrsn=1ddd53f2_0 NHS Engl…	Not identified in this scoping exercise.	Not identified in this scoping exercise.	Not identified in this scoping exercise.	Not identified in this scoping exercise.	Not identified in this scoping exercise.
Enhanced psychiatric liaison services	Paediatric psychiatric liaison services	CYP	Under 18	Yes	No	No	Hospital	Public	UK, USA, Canada, Australia	Paediatric psychiatric liaison services are psychiatric liaison services that specifically serve children and young people under the age of 18. Liaison psychiatry support for CYP at general hospitals is provided by child and adolescent mental health services. It is usually provided on a case-by-case outreach basis - only a minority of areas have a dedicated liaison psychiatry service (Centre for …	Unknown	Children and young people at general hospitals who have co-occurring physical and mental health needs.	Paediatric psychiatric liaison services usually comprise one or more mental health professionals, who may be based within paediatric teams of acute hospitals or the local children and yound people's community mental health team (Care Quality Commission, 2017).	Can range from one-off input to short-term or longer-term treatment and follow-up. Specific average duration of input not known.	Professional referral	No	Policy documents: Care Quality Commission. Review of children and young people's mental health services: Phase One supporting documentation: Summary of recent policy and literature (2017). URL: https://www.cqc.org.uk/sites/default/files/20171027_cypmhphase1_literaturereview.pdf	Not identified in this scoping exercise.	Not identified in this scoping exercise.	Not identified in this scoping exercise.	Not identified in this scoping exercise.	Not identified in this scoping exercise.
Brief-stay crisis units		Adults and CYP	Varies	Yes	No	No	Community	Public, private	UK, USA, Canada, Australia, Belgium, The Netherlands, France, Singapore	Short-stay crisis units include a variety of different service models, such as emergency psychiatry assessment, treatment and healing units (EmPATH units), behavioural assessment units, psychiatric observation units, psychiatric decision units, crisis stabilisation units and psychiatric emergency service centres. They are hospital-based units which provide support for short, time-limited periods …	Unknown	Adults experiencing mental health crisis but not requiring a full inpatient admission. Specific eligibility criteria vary between services. In Anderson et al's (2022) systematic review of short-stay crisis units, 4/12 accepted patients likely to benefit from a short admission, and 2/12 accepted people under the influence of drugs or alcohol. Units also specified accepting patients with acute beha…	Mainly psychiatrists, but also social workers, nurses, psychologists, psychiatric technicians or nursing assistants, and drug and alcohol clinicians.	In Anderson et al.'s (2022) systematic review, length of stay varied from 24 hours to 4 days	Professional referral	No	Systematic reviews: Anderson, K., Goldsmith, L., Lomani, J., Ali, Z., Clarke, G., Crowe, C., . . . Gillard, S. (2022). Short-stay crisis units for mental health patients on crisis care pathways: Systematic review and meta-analysis. BJPsych Open, 8(4), E144. doi:10.1192/bjo.2022.534	Admissions: Anderson et al. (2022) Systematic Review: The data for ward admissions from four studies were combined meta-analytically, and a sensitivity analysis was conducted excluding the study at critical risk of bias. They found that: - The combined odds ratio is 0.55 (95% CI 0.43–0.68), with an I^2 value of 91% (data from 19 634 patients), indicating that staying at a short-stay crisis unit s…	Not identified in this scoping exercise.	Anderson et al. (2022) Systematic Review. A significant reduction in emergency department LOS was found by all four studies reporting this outcome. Data for the emergency department LOS were combined meta-analytically, using mean difference random-effects models. They found that: - The pooled estimate for change in total emergency department LOS is −164.24 min (95% CI −261.24 to −67.23 min; p < 0…	Not identified in this scoping exercise.	See entries for emergency psychiatry assessment, treatment and healing units (EmPATH units), behavioural assessment units, psychiatric observation units, psychiatric decision units, crisis stabilisation units and psychiatric emergency service centres.
Psychiatric observation units		Adults	NA	Yes	No	No	Hospital	Public or private	USA	Psychiatric observation units are hospital-based units that allow for overnight stays for a limited time period, that provide stabilisation, assessment and further referral, with the goal of reducing emergency room wait times and psychiatric hospitalisations.	Unknown	People in crisis amenable to an observation stay of 48 hours or less, or likely to require inpatient psychiatric admission but no bed available.	Nurses, social workers, advanced practitioners, psychiatrists.	24 hours (Parwani et al., 2018)	Professional referral	No	Systematic reviews: Anderson, K., Goldsmith, L. P., Lomani, J., Ali, Z., Clarke, G., Crowe, C., ... & Gillard, S. (2022). Short-stay crisis units for mental health patients on crisis care pathways: systematic review and meta-analysis. BJPsych open, 8(4), e144. Service evaluations: Parwani, V., Tinloy, B., Ulrich, A., D'Onofrio, G., Goldenberg, M., Rothenberg, C., ... & Venkatesh, A. K. (2018). Op…	Parwani et al. (2018) Service evaluation (USA): This was a before-and-after analysis, with 3,501 patients included before intervention and 3,798 after intervention. Using an interrupted time series approach to assess the change before and after the intervention, the inpatient psychiatric admission rate was 42% before intervention and 25.4% after intervention. Comparing the 3-month period post-int…	Not identified in this scoping exercise.	Parwani et al. (2018) Service evaluation (USA): This was a before-and-after analysis, with 3,501 patients included before intervention and 3,798 after intervention. The median emergency department length of stay for the preintervention group was 155 minutes and the postintervention group was 35 minutes. The median Crisis Intervention Unit length of stay before intervention was 865 minutes and aft…	Not identified in this scoping exercise.	Not identified in this scoping exercise.
Psychiatric decision units		Adults	NA	Yes	No	No	Community. Often co-located with or accessed via a general hospital emergency department. The majority in England are based in a psychiatric hospital (70%) (Dalton-Locke et al., 2021)	Public	England (also present in France, Singapore, USA and Australia) Goldsmith et al. (2021) identified six psychiatric decision units in England.	Psychiatric decision units are short-stay facilities, typically based within psychiatric hospitals, for referred voluntary patients in acute mental health crisis. They are open 24/7, accept only voluntary patients, usually provide recliner chairs in partitioned rooms for sleeping rather than beds, and limit stays to 24-72 hours (Goldsmith et al., 2021). They offer enhanced assessment and short-te…	Unknown	Targeted at people who experience excessive stays in emergency departments, frequently use other services (e.g., police or ambulance services) and who have frequent crisis-related needs. Exclusion criteria: All studies in Goldsmith et al.'s (2021) systematic review would only accept voluntary admissions.	Psychiatric decision units are predominantly staffed by senior, qualified mental health nurses and healthcare assistants, with psychiatry input. Staff:patient ratios are high (1:2.1 during the day shift, rising at night to a mean of 1:2.3) (Goldsmith et al., 2021). Staffing ratios vary between services, from 1:1 staffing to 1:4 staffing (Goldsmith et al., 2021).	12-72 hours. Average length of stay in Goldsmith et al.'s (2021) systematic review was 25.3 hours.	Professional referral, self-referral	No. Psychiatric decision units tend to only accept voluntary patients. Service users can be subsequently admitted to inpatient services.	National surveys: Dalton-Locke, C., Johnson, S., Harju-Seppänen, J., Lyons, N., Sheridan Rains, L., Stuart, R., ... & Lloyd-Evans, B. (2021). Emerging models and trends in mental health crisis care in England: a national investigation of crisis care systems. BMC health services research, 21(1), 1-12. Goldsmith, L. P., Anderson, K., Clarke, G., Crowe, C., Jarman, H., Johnson, S., ... & Gillard, S.…	Trethewey et al. (2019) Service evaluation (UK; n=385): During this 6-month service evaluation of a psychiatric decision unit in the Birmingham and Solihull Mental Health Trust, 385 patients were referred to the psychiatric decision unit. Implementation of the psychiatric decision unit was associated with a 27% decrease in inpatient admissions via Rapid Assessment Interface and Discharge (219 peo…	Not identified in this scoping exercise.	Not identified in this scoping exercise.	Trethewey et al. (2019) Service evaluation (UK; n=385): During this 6-month service evaluation of a psychiatric decision unit in the Birmingham and Solihull Mental Health Trust, 385 patients were referred to the psychiatric decision unit. Seventy-five patients (94%) responded ‘extremely likely’ or ‘likely’ to the ‘Friends and Family Test’ question ‘How likely are you to recommend our service to f…	Sheffield Decision Unit Websites: https://www.shsc.nhs.uk/services/decisions-unit
23-hour crisis stabilisation units		Adults and CYP	Between 5-17 years old	Yes	No	No	Community	Private	USA	23-hour crisis stabilisation units provide up to 23 consecutive hours of crisis respite and observation in the community. They provide assessment, stabilisation and determination of the level of care needed. They aim to provide an alternative to emergency department presentations, and to avoid unnecessary hospitalisations for people whose crisis may resolve with time and observation (Saxon et al.…	Unknown	People in crisis experiencing mental health and/or substance use problems aged 5 years old and over. Some services are specifically for children and young people. The following exclusion criteria may be applied: lack of voluntary consent to admission/treatment; if the person can be treated in a less restrictive settings; if they can only be treated in an inpatient setting; if their medical needs …	Multidisciplinary teams which can include psychiatrists, psychologists, social workers, and support workers.	Less than 24 hours	Professional referrals, drop-in	No	Adult/general literature: Other evidence synthesis: Substance Abuse and Mental Health Services Administration (2014) Crisis Services: Effectiveness, Cost Effectiveness, and Funding Strategies. HHS Publication No. (SMA)-14-4848. Rockville, MD: Substance Abuse and Mental Health Services Administration. Personal communications: People USA, 2023 Grey literature: State of Tennessee Department of Menta…	SAMSHA (2014) Other Evidence Synthesis: A quasi-experimental study by Gillig et al. (1989) compared two psychiatric emergency services and found that the service with the emergency evaluation unit had a significantly lower rate of hospital admissions (36%) compared to the one without the unit (52%). Clinicians in the program reported that 65/134 patients admitted to the crisis stabilisation unit …	Not identified in this scoping exercise.	Not identified in this scoping exercise.	Not identified in this scoping exercise.	Not identified in this scoping exercise.
Psychiatric emergency service centres		Adults and CYP	Unknown	Yes	No	No	Hospital	Private	USA, Belgium	Psychiatric emergency service centres are stand-alone, emergency departments specifically for psychiatric patients. They provide immediate psychiatric assessment and provide a therapeutic environment for people in crisis to receive psychiatric, medical and social support (Paton et al., 2016; Woo et al., 2008). Patients are triaged by a separate staff of mental health professionals and medically a…	Unknown	People who pose a high level of risk of harm to themselves or others and who may have a high level of functional impairment with behavioural symptoms that cannot be stabilized in a less restrictive setting.	Medical staff and mental health professionals	Short stay (some are 24 hour maximum, some are 48 hour maximum)	Drop-in	Depends on the unit	Health Technology Assessment: Paton, F., Wright, K., Ayre, N., Dare, C., Johnson, S., Lloyd-Evans, B., ... & Meader, N. (2016). Improving outcomes for people in mental health crisis: a rapid synthesis of the evidence for available models of care. Health Technology Assessment, 20(3). Cross-sectional studies: Zeller, S., Calma, N., & Stone, A. (2014). Effects of a dedicated regional psychiatric eme…	Paton et al. (2016) Health Technology Assessment: Woo et al.'s (2007) retrospective cart review study investigated the impact of implementing a psychiatric emergency service in the USA. They did not find any differences between groups on admission or readmission to inpatient treatment. Gillig et al. (1989) Naturalistic comparison study: comparing a PES with a holding area (up to 23 hours) to a PE…	Not identified in this scoping exercise.	Not identified in this scoping exercise.	Breslow et al. (1993) Original pre-post study of patient sample of consecutive admissions: Patient satisfaction ratings were completed on discharge by 45 of the patients. The admission was reported to be either helpful or very helpful by 38 patients, with only 1 patient reporting the stay as unhelpful and 6 having a neutral position. Satisfaction with treatment was reported by 40 of the patients.…	Not identified in this scoping exercise.
Behavioural assessment units		Adults and CYP	Aged 16 and over	Yes	No	No	Hospital	Public	Australia	The 'behavioural assessment unit' model of care aims to create a safe and therapeutic environment for people experiencing behavioural disturbances, including people with acute and chronic substance abuse difficulties, people in psychosocial crisis, and people with acute psychiatric conditions (Braitberg et al., 2018). The unit aims to serve as an alternative to emergency departments for these ind…	2015	Patients with acute behavioural disturbance, specifically behaviour influenced by drugs and alcohol, drug intoxication, mental health difficulties and social crises. A diagnosis of amental health condition is not a prerequisite for admission. Admission criteria included a restricted age range of 16–65 years who are not deemed to be at risk of requiring intubation for airway support. For all admis…	Emergency mental health and drug and alcohol clinicians are co-located to improve access to early intervention. There are between two and three nurses in the unit at all times, providing a high nurse/patient ratio. A psychiatrist and/or psychiatry registrar are located in the unit each morning.	Admit patients with acute behavioural disturbance with an expected discharge to home within 24 hours (Braitberg et al., 2018).	Unknown, but purpose is to be an alternative to emergency department.	Unknown	Pre-post design Braitberg, G., Gerdtz, M., Harding, S., Pincus, S., Thompson, M., & Knott, J. (2018). Behavioural assessment unit improves outcomes for patients with complex psychosocial needs. Emergency Medicine Australasia, 30(3), 353-358.	Not identified in this scoping exercise.	Not identified in this scoping exercise.	Baitberg et al. (2018) Pre-post design (Australia, pre-cohort n =3047, post-cohort = 2379): In this pre-post intervention study, 3047 patients were selected as the pre -Behavioural Assessment Unit cohort, and 2379 in the post. Emergency department length of stay was decreased in the pre-Behavioural Assessment Unit cohort from 328 min (interquartile range: 227–534) to 180 min in the post-Behaviour…	Not identified in this scoping exercise.	Behavioural Assessment Unit in Braitberg et al.'s study (Australia) Pre-post design Braitberg, G., Gerdtz, M., Harding, S., Pincus, S., Thompson, M., & Knott, J. (2018). Behavioural assessment unit improves outcomes for patients with complex psychosocial needs. Emergency Medicine Australasia, 30(3), 353-358.
Emergency psychiatric assessment, treating and healing (EmPATH) units		Adults	NA	Yes	No	No	Hospital	Private	USA	An outpatient hospital-based program that accepts emergency department patients in a psychiatric crisis. Service users receive nursing evaluations, psychosocial evaluations from social workers, and psychiatric evaluations from psychiatrists. The multidisciplinary team works to identify factors contributing to the crisis. Interventions offered can include individual and family therapy, medication …	Approx. 2018	Adults in acute mental distress. Exclusion criteria: Under 18 years old and who were medically unstable or who needed co-management of a medical condition, incarcerated, actively violent, or judged to be intoxicated (Kim et al., 2021).	Psychiatrists, nurses, and social workers (Kim et al., 2021).	Variable - usually 1 day to several days	Emergency department	No	Systematic Reviews: Anderson, K., Goldsmith, L., Lomani, J., Ali, Z., Clarke, G., Crowe, C., . . . Gillard, S. (2022). Short-stay crisis units for mental health patients on crisis care pathways: Systematic review and meta-analysis. BJPsych Open, 8(4), E144. doi:10.1192/bjo.2022.534 Economic evaluation: Stamy, C., Shane, D. M., Kannedy, L., Van Heukelom, P., Mohr, N. M., Tate, J., ... & Lee, S. (2…	Admissions: Kim et al. (2021) Pre-post study (USA, pre n= 435, post n=527): Admission to an inpatient psychiatric unit in the pre-EmPATH-unit period was 57.1%, compared to 27.3% in the post-EmPATH-unit period (RR = 0.48, 95% CI = 0.40 to 0.56). In the post-EmPATH-unit period, 42 individuals (8.0%) were directly admitted to an inpatient psychiatric unit. Among those who were evaluated by the EmPAT…	Not identified in this scoping exercise.	Kim et al. (2021) Pre-post (USA, pre n= 435, post n=527): - Total hospital length of stay (time from ED visit to hospital discharge) among patients who had a bed request made in the post-EmPATH-unit period was not significantly different from the pre-EmPATH-unit period (β = –0.12, 95% CI = –0.29 to 0.06). - For those with a completed admission, length of stay in the post-EmPATH unit period was 0.…	Not identified in this scoping exercise.	Not identified in this scoping exercise.
Time-limited admission to general medical wards with specialist community eating disorder team input		Adults and CYP	All ages	Yes	No	No	Inpatient	Public	UK	Sometimes adults and children and young people who are unwell as a result of eating disorder are admitted to general medical wards for medical stabilisation, instead of being admitted to general inpatient units or specialist eating disorder units (RCPsych, 2023; NHS, NICE & NCCMH, 2019). Specialist community eating disorder services work closely with the general medical wards to ensure the safe t…	Unknown	People with eating disorders who have medical needs that require inpatient medical care (e.g., very low weight or high medical risk) (RCPsych, 2023). This includes patients who are so physically ill that their needs cannot be met within a specialist eating disorder inpatient unit.	Medical ward staff (e.g., doctors, nurses). Staff from eating disorder services should provide consultation and support (e.g., specialist eating disorder nurses could provide one-to-one observation of the young person in the medical ward if needed) to medical ward staff during the admission.	Time-limited admissions of up to three weeks (although in practice the duration depends on the severity of the presentation and an assessment of community support and parent/carer needs) (RCPsych, 2023).	Professional referral	Yes (RCPsych, 2023).	NICE guidelines: NHS England, NICE and the National Collaborating Centre for Mental Health (2019) Adult eating disorders: community, inpatient and intensive day patient care. Guidance for commissioners and providers. URL: https://www.england.nhs.uk/wp-content/uploads/2019/08/aed-guidance.pdf RCTs: Herpertz-Dahlmann, B., Schwarte, R., Krei, M., Egberts, K., Warnke, A., Wewetzer, C., ... & Dempfle,…	Not identified in this scoping exercise.	Not identified in this scoping exercise.	Not identified in this scoping exercise.	Not identified in this scoping exercise.	Not identified in this scoping exercise.
Safewards		Adults and CYP	Unknown	Yes	Yes	Yes	Inpatient	Public, private	Adults: UK, Australia, Denmark, Germany, Canada, Finland, Poland	Safewards is an organisational approach to delivering inpatient mental health services, which aims to reduce levels of conflict and restrictive practices in mental health inpatient settings. It consists of ten core interventions that were identified through a rigorous testing and refining processes (Bowers et al., 2015): (1) mutually agreed and publicized standards of behaviour by and for patient…	2014	Inpatient mental health services.	Nurses	Duration of inpatient admission.	NA	Yes	Adult/general literature Systematic Reviews: Finch, K., Lawrence, D., Williams, M. O., Thompson, A. R., & Hartwright, C. (2022). A systematic review of the effectiveness of safewards: Has enthusiasm exceeded evidence?. Issues in Mental Health Nursing, 43(2), 119-136. Ward‐Stockham, K., Kapp, S., Jarden, R., Gerdtz, M., & Daniel, C. (2022). Effect of Safewards on reducing conflict and containment …	Not identified in this scoping exercise.	Not identified in this scoping exercise.	Not identified in this scoping exercise.	Not identified in this scoping exercise.	Not identified in this scoping exercise.
Star Wards		Adults	NA	Yes	No	No	Inpatient	Public, private	UK	Star Wards is a quality improvement initiative which was set up by Marion Janner in 2004, and run by the charity Bright until 2020. The aim was to work with a full range of mental health wards to promote the implementation of 75 practical, low-cost ideas to improve mental health inpatient care - 80% of UK mental health wards are members, and membership is free for NHS wards (Simpson & Janner, 201…	2004	Inpatient mental health services.	Primarily nurses	Duration of inpatient admission.	NA	Yes	Survey report: Simpson, A. and Janner, M., 2010. Star Wards Survey Report 2009/2010.	Not identified in this scoping exercise.	Not identified in this scoping exercise.	Not identified in this scoping exercise.	Simpson & Janner (2010) Survey report: Reported that patient satisfaction improved on 83.5% of wards on which Star Wards was implemented.	Not identified in this scoping exercise.
Talk 1st		Adults	NA	Yes	No	No	Inpatient	Public	UK (Northumberland, Tyne and Wear NHS Foundation Trust)	Talk 1st is an amalgamation of the Safewards and Star Wards models (see separate Safewards and Star Wards models for further detail). It aims to reduce the need for restrictive interventions in inpatient psychiatric wards.	Unknown.	Inpatient mental health services.	Nurses	Duration of inpatient admission.	NA	Yes	Websites: https://www.cntw.nhs.uk/news/nhs-mental-health-trusts-in-the-north-put-safe-care-first-in-new-conference-sharing-best-practice-in-reducing-physical-restraint/	Not identified in this scoping exercise.	Not identified in this scoping exercise.	Not identified in this scoping exercise.	Not identified in this scoping exercise.	Not identified in this scoping exercise.	Also see information above on safewards and starwards - Talk 1st is an amalgamation of these two initiatives.
Tidal model		Adults	NA	Yes	No	Yes	Inpatient	Public	UK, Ireland, New Zealand, Canada, Japan, Australia	The Tidal Model attempts to avoid a reductionist approach where people are viewed as patients with symptoms to be treated. Instead, it focuses on people’s own narratives of illness and their own perception of their problems (Lloyd-Evans et al., 2009). It aims to respect individuals’ knowledge and expertise about their own lives. In the model, staff are encouraged to take a curious approach as a w…	1990s	People in acute and forensic inpatient mental health services.	Inpatient multi-disciplinary teams	Duration of inpatient admission.	NA	Yes	Systematic reviews: Lloyd-Evans, B., Slade, M., Jagielska, D., & Johnson, S. (2009). Residential alternatives to acute psychiatric hospital admission: systematic review. The British Journal of Psychiatry, 195(2), 109-117. Other evidence synthesis: Gordon, W., Morton, T., & Brooks, G. (2005). Launching the Tidal Model: evaluating the evidence. Journal of Psychiatric and Mental Health Nursing, 12(6…	Not identified in this scoping exercise.	Stevenson et al (2002) Pre-post design (UK): There was a significant decrease in the average length of stay in the sample period post-Tidal model implementation compared to pre (24.6 days vs 18.8 days, p < 0.08). A significant correlation between the interval from admission to assessment and the length of stay, quick assessment being associated with shorter stay (p < 0.01).	Stevenson et al (2002) Pre-post design (UK): There was a significant decrease in the average length of stay in the sample period post-Tidal model implementation compared to pre (24.6 days vs 18.8 days, p < 0.08). A significant correlation between the interval from admission to assessment and the length of stay, quick assessment being associated with shorter stay (p < 0.01).	Berger (2006) Service Evaluation (Canada): "There was improvement in the clients’ perception of their care as it related to care planning. (outcome measure reported The Perceptions of Care questionnaire). Client feedback indicated clients felt more involved in their care, listened to by staff and were surprised when asked to do a plan together. Clients felt acknowledged and respected by the team"…	Not identified in this scoping exercise.
Bradford Refocusing model		Adults	NA	Yes	No	No	Inpatient	Public	UK, Germany	The Bradford Refocusing Model was developed on acute wards in Bradford, UK in the late 1990s. The model increased nurses' authority to take risk management decisions, thus minimising or eradicating formal observations on wards, instead allowing more time to spend on more 'collaboratively agreed contact between staff and patients' (Lloyd-Evans et al., 2009).	Late 1990s	People in acute inpatient mental health services.	Inpatient multi-disciplinary teams	Duration of inpatient admission.	NA	Yes	Systematic Reviews: Lloyd-Evans, B., Slade, M., Jagielska, D., & Johnson, S. (2009). Residential alternatives to acute psychiatric hospital admission: systematic review. The British Journal of Psychiatry, 195(2), 109-117. Other evidence synthesis/Model description: Bowles, N., & Dodds, P. (2002). The use of refocusing in acute psychiatric care. Nursing Times, 98(22), 44-45. Case studies: Dodds, P…	Bowles (2002) Other evidence synthesis: Reported that readmission rates are now 4% within 90 days and the mean length of stay is about 24 days (no comparison to pre-implementation rates made).	Not identified in this scoping exercise.	Not identified in this scoping exercise.	Not identified in this scoping exercise.	Not identified in this scoping exercise.
Six Core Strategies		Adults and CYP	Unknown	Yes	No	Yes	Inpatient	NA	UK, Australia, USA, Finland	Six core strategies aims to reduce seclusion and mechanical restraint. It involves: senior management commitment to change, using audit to inform practice, workforce training, use of assessment tools, patient involvement, and debriefing techniques.	~2005	Adults on acute inpatient wards. Six Core Strategies has also been implemented in forensic inpatient settings.	Inpatient multi-disciplinary teams	Duration of inpatient admission.	NA	Yes	Other evidence synthesis - Scoping review (preprint): Saunders, K. R. K., McGuinness, E., Barnett, P., Foye, U., Sears, J., Carlisle, S., Allman, F., Tzouvara, V., Schlief, M., Vera San Juan, N., Stuart, R., Griffiths, J., Appleton, R., McCrone, P., Rowan Olive, R., Nyikavaranda, P., Jeynes, T., K, T., Mitchell, L., Simpson, A., … Trevillion, K. (2023). A scoping review of trauma informed approac…	Not identified in this scoping exercise.	Saunders et al (2023) Scoping review: "One study reported a reduction in the duration of hospital admission (Hale, 2019), which was largely attributed to the reduction in the amount of documentation that staff had to complete following crisis interventions."	Saunders et al (2023) Scoping review: "One study reported a reduction in the duration of hospital admission (Hale, 2019), which was largely attributed to the reduction in the amount of documentation that staff had to complete following crisis interventions."	Not identified in this scoping exercise.	Not identified in this scoping exercise.
The Sanctuary Model		Adults and CYP	Unknown	Yes	No	Yes	Inpatient, residential care, day services, community	NA	USA	The Sanctuary Model is a 'blueprint for clinical and organisational change which, at its core, promotes safety and recovery from adversity through the active creation of a trauma-informed community' (The Sanctuary Institute, n.d.). It was initially developed for adult trauma survivors in short-term inpatient treatment settings. However, it has since been adapted for a variety of settings includin…	1980s	Anyone accessing an organisation implementing the Sanctuary Model (which can include inpatient, residential, day hospital, and community settings) (The Sanctuary Institute website, n.d.).	Staff at the respective services	Duration of stay at the service.	Varies by service.	Yes	Scoping reviews: Saunders, K. R. K., McGuinness, E., Barnett, P., Foye, U., Sears, J., Carlisle, S., Allman, F., Tzouvara, V., Schlief, M., Vera San Juan, N., Stuart, R., Griffiths, J., Appleton, R., McCrone, P., Rowan Olive, R., Nyikavaranda, P., Jeynes, T., K, T., Mitchell, L., Simpson, A., … Trevillion, K. (2023). A scoping review of trauma informed approaches in acute, crisis, emergency, and …	Not identified in this scoping exercise.	Not identified in this scoping exercise.	Not identified in this scoping exercise.	Not identified in this scoping exercise.	Not identified in this scoping exercise.
Drug-free or minimal medication wards		Adults	NA	Yes	No	No	Inpatient	Public can be private	Norway (two units)	In Norway, medication-free inpatient services have been introduced into national policy for reducing coercion, after being suggested by a service user organisation arguing for patients' rights not to be coercively treated with antipsychotic medication. The Norwegian government made medication free services mandatory. Two psychiatric hospitals were established in Norway providing recovery-oriented…	Approximately 2010's (there was an 8 year process to implementation)	People requiring inpatient mental health support. Most patients have previously tried mainstream psychiatry services.	Nurses, psychiatrists, psychologists. Usually, half of the staff have lived experience.	Duration of inpatient admission.	Unknown	Yes - able to accept patients on forced treatment orders from other hospitals	Qualitative literature: Oedegaard, C. H., Davidson, L., Stige, B., Veseth, M., Blindheim, A., Garvik, L., ... & Engebretsen, I. M. S. (2020). “It means so much for me to have a choice”: a qualitative study providing first-person perspectives on medication-free treatment in mental health care. BMC psychiatry, 20(1), 1-11. https://doi.org/10.1186/s12888-020-02770-2 Qualitative analysis of policy do…	Not identified in this scoping exercise.	Not identified in this scoping exercise.	Not identified in this scoping exercise.	Not identified in this scoping exercise.	Two drug-free/minimal medication psychiatric hospitals were established in Norway. One clinic has recently closed due to insufficient funding (Nyttingnes et al., 2021). Qualitative analysis of policy documents: Nyttingnes, O., & Rugkåsa, J. (2021). The Introduction of Medication-Free Mental Health Services in Norway: An Analysis of the Framing and Impact of Arguments From Different Standpoints. F…
Brief Admission model		Adults and CYP	Adolescents	Yes	No	No	Inpatient	Public	Sweden, The Netherlands, Norway	Brief admission (BA) by self-referral is an intervention which allows people to hospitalize themselves in a pre-negotiated way (Westling et al., 2019). It may be used with service users with emotional instability and self-harm, including people with a diagnosis of borderline personality disorder. When the service user is not in crisis, they draw up a contract with clinicians. This contract specif…	Approximately early 2000's	The target group for the intervention are individuals with recurrent self-harming and/or suicidal behaviour, with at least three symptoms of borderline personality disorder and a history of at least 7 days of admission to a psychiatric ward, or presenting to a psychiatric emergency department at least three times, during the last 6 months (Brief Admission Manual). Exclusion criteria: Variable bet…	Clinicians specially trained in Brief Admission.	Variable - Standardized Brief Admission has a duration of three nights maximum, a clear treatment plan, and a maximum of three Brief Admissions per month (BA Manual).	Self-referral	Yes - implemented in inpatient settings.	Adult/general literature Randomised Controlled Trials: Westling, S., Daukantaitė, D., Liljedahl, S. I., Oh, Y., Westrin, Å., Flyckt, L., & Helleman, M. (2019). Effect of brief admission to hospital by self-referral for individuals who self-harm and are at risk of suicide: a randomized clinical trial. JAMA Network Open, 2(6), e195463-e195463. Qualitative literature: Lindkvist, R. M., Landgren, K.,…	Not identified in this scoping exercise.	Westling et al. (2019) Randomised Controlled Trial of Brief Admission compared with general admission (Sweden, n=125): Between-group analyses showed no significant differences between the groups in the number of days admitted to the hospital (P = .33). Within-group analyses showed significant decreases in both groups over the 3 time points (BA group: P < .001; control group: P < .001). Approximat…	Not identified in this scoping exercise.	Not identified in this scoping exercise.	Not identified in this scoping exercise.
Preventative admission model		Adults	NA	Yes	No	No	Inpatient	Unknown	The Netherlands	In the Preventative Admission model, service users are offered a series of pre-arranged admissions over the next 6 months, instead of repeated negotiations in times of crises (usual care) (Koekkoek et al., 2010). The frequency of admissions depends on the service user's previous inpatient service use. E.g., someone who has had 12 days of inpatient care over the previous year may have planned mont…	Approximately late 1990's/early 2000s	Adults with a diagnosis of Borderline Personality Disorder and a history of repeated or long-term admissions.	Unknown	A series of admissions over a six-month period.	Professional referral	Unknown, but the purpose is to divert from repeated and long term hospitalisations.	Retrospective Pre-post implementation (pilot study): Koekkoek B, van der Snoek R, Oosterwijk K, van Meijel B. Preventive psychiatric admission for patients with borderline personality disorder: a pilot study. Perspect Psychiatr Care. 2010 Apr;46(2):127-34. doi: 10.1111/j.1744-6163.2010.00248.x. PMID: 20377800.	Koekkoek et al. (2010) Retrospective pre-post pilot Study (Netherlands, n=13): Inpatient admissions took place, according to the intervention, more often (r=0.37; z=–1.232; p=0.21) but were shorter (r=0.40; z=–1.332; p=0.18), resulting in fewer inpatient days (r=0.19; z=–0.623; p=0.53). These results are not statistically significant but do indicate that the preventive admission schedule is follo…	Not identified in this scoping exercise.	Not identified in this scoping exercise.	Not identified in this scoping exercise.	Not identified in this scoping exercise.
HOPES model		Adults and CYP	Unknown	Yes	No	No	Inpatient	NA	Developed by Mersey Care (UK), is being rolled out across services in England	HOPES is a clinical model based on a "philosophy of person centred, human rights based care, which includes an unconditional, relentlessly positive approach to reducing long term segregation" (Centre for Perfect Care website). It reduces the use of long-term segregation sometimes experienced by autistic adults, adults with a learning disability and children and young people. It is a "relentlessly…	Unknown	Children and young people, adults with a learning disability and autistic adults in inpatient settings at risk of long-term segregation in inpatient settings	Staff in inpatient settings (not specified in more detail). Specially trained practitioners work at sites across the country.	Duration of their inpatient admission	N/A	Yes	Websites: Mersey Care NHS Foundation Trust website [Internet]. n.d. Available from: https://www.merseycare.nhs.uk/hopes-model	Not identified in this scoping exercise.	Not identified in this scoping exercise.	Not identified in this scoping exercise.	Not identified in this scoping exercise.	Not identified in this scoping exercise.						N
Inpatient wards for deaf people		Adults and CYP	Unknown	Yes	Yes	Yes	Inpatient	Public	UK	Some specialist inpatient wards exist specifically for deaf adults with mental health problems. They provide assessment, treatment and interventions. They are staffed by deaf and hearing staff who can use British Sign Language (Novokova, 2020).	Unknown	Adults with a hearing impairment requiring psychiatric inpatient admission.Other eligibility criteria vary by service (e.g., some are acute wards, some secure, some for people with specific needs e.g., people with a diagnosis of personality disorder).	A multidisciplinary team who are trained in British Sign Language, including those who are themselves, hearing impaired.	Duration of their inpatient admission	Professional referral	Yes	Quality standards: Souza, R., Palmer, L., Tarant, E., & Kaselionyte, J. (Eds.). (2015). Standards for Adult Inpatient Mental Health Services for Deaf People. The Royal College of Psychiatrists. https://www.rcpsych.ac.uk/docs/default-source/improving-care/ccqi/quality-networks/deaf-services-qnmhd/qnmhd_standards_2nd_edition_2015.pdf?sfvrsn=b9b9be33_2 Websites: Novakova, L. (2020). Providing effect…	Not identified in this scoping exercise.	Not identified in this scoping exercise.	Not identified in this scoping exercise.	Not identified in this scoping exercise.	Bluebell ward (London, UK) Websites: https://www.swlstg.nhs.uk/our-services/find-a-service/service/deaf-inpatients-bluebell-ward
Inpatient wards for children under the age of 13		CYP	5-13 years	Yes	No	No	Inpatient	Public	UK	Some inpatient psychiatric services exist specifically for children under the age of 13 years old. They provide intensive assesssment and treatment for children under 13 who have complex emotional, behavioural and psychological difficulties. Whilst admitted, children can engage with schooling and take part in therapeutic activities. Parents/carers may also be offered support (Central and North We…	Unknown (but the Central & North-west London NHS Trust Website states that the ward has been operating for almost 25 years)	Children aged between 5-13 years old with complex mental health problems. Exclusion criteria may include: primary diagnoses of substance misuse, need for secure care in forensic services, children whose primary reason for referral is breakdown of family or placement, children who may present in a way that detrimentally impacts the care of other children in the service (e.g., extreme violence or b…	Multidisciplinary teams which may include: psychiatrists, nurses, family therapists, clinical psychologists, speech and language therapists, occupational therapists, social workers, child workers, reception staff, teachers and teaching assistants (Central & North West London NHS Trust, 2023).	Unknown.	Professional referral	Yes	Websites: Central and North West London NHS Foundation Trust. (2023). Collingham Inpatient Service. https://www.cnwl.nhs.uk/camhs/our-services/inpatient/collingham-inpatient-service-2	Not identified in this scoping exercise.	Not identified in this scoping exercise.	Not identified in this scoping exercise.	Not identified in this scoping exercise.	The Collingham Ward (London, UK) Websites: https://www.cnwl.nhs.uk/camhs/our-services/inpatient/collingham-inpatient-service-2
Specialist personality disorder wards		Adults	NA	Yes	Yes	Yes	Inpatient	Public, private	UK	Specialist inpatient wards for people with a diagnosis of personality disorder exist, including acute, longer-term rehabilitation, and secure services. They are staffed by multidisciplinary teams. They can provide assessment, medication, a range of evidence-based psychological therapies, occupational therapy, social therapy and physical healthcare. Some can offer interventions to address comorbid…	Unknown	Adults with a diagnosis of personality disorder who have complex mental health needs. Eligibility varies by service, but they are generally able to accept people who have comorbid substance misuse difficulties, people who may have experienced regular placement breakdowns, people with sustained relational and social functioning difficulties. They may be able to accept people with forensic historie…	Multidisciplinary teams including psychiatrists, nurses, support workers, psychologists, therapists, occupational therapists, and social workers.	Admissions tend to be longer-term. For example, at the Cassel Hospital (NHS-run), lengths of inpatient stay range from a minimum of 9 months to a maximum of 33 months (West London NHS Trust website, n.d.). The private provider Cygnet Health state that admissions to their units typically last 12-24 months (Cygnet Health website, n.d.).	Professional referral	Yes	Pre-post studies: Yue, A. C., Philbey, A. W., Crawford, O. A., & Zimbron, J. (2023). The Impact of Stopping Risk Assessment Checklists at a Specialist Personality Disorder Unit. Cureus, 15(1), e33935. https://doi.org/10.7759/cureus.33935 Burrin, C., Daniels, N. F., Cardinal, R. N., Hayhurst, C., Christmas, D., & Zimbron, J. (2021). Iatrogenic Complications of Compulsory Treatment in a Patient Pre…	Not identified in this scoping exercise.	Not identified in this scoping exercise.	Not identified in this scoping exercise.	Yue et al. (2023) Mixed-methods study with a pre-post quantitative component (UK): This study was conducted in Springbank Ward, a specialist ward for patients with emotionally unstable personality disorder, based in Cambridge, UK. They evaluated the impact of introducing a new protocol for leaving the ward, in which patients were offered an optional conversation with staff in place of a formal ri…	Springbank Unit (Cambridge, UK) Pre-post studies: Yue, A. C., Philbey, A. W., Crawford, O. A., & Zimbron, J. (2023). The Impact of Stopping Risk Assessment Checklists at a Specialist Personality Disorder Unit. Cureus, 15(1), e33935. https://doi.org/10.7759/cureus.33935 Burrin, C., Daniels, N. F., Cardinal, R. N., Hayhurst, C., Christmas, D., & Zimbron, J. (2021). Iatrogenic Complications of Compu…
Specialist eating disorder wards		Adults and CYP	Under 18	Yes	No	No	Inpatient	Public, private	UK (and internationally, including Norway, Italy, USA)	Specialist eating disorder units (SEDUs) provide specialised inpatient care to people with eating disorders. They can provide: assessment; liaison with other services; expert oral refeeding; nasogastric tube feeding; evidence-based psychological interventions; and a daily programme of groups and activities (which may focus on areas such as motivational enhancement, psychoeducation, dietetic psych…	Unknown	People with an eating disorder requiring more intensive input than outpatient treatment, especially those requiring specialist eating disorder input (e.g., refeeding, nasogastric tube feeding). Exclusion criteria: Thresholds for admission vary across services. They are usually not able to accept patients with extreme medical risk and multiple organ failure (these individually are usually admitted…	Multidisciplinary teams which have expertise in treating psychological and medical complications of eating disorders including refeeding patients and achieving weight gain and ensuring the appropriate risk management arrangements necessary for such interventions are in place (NHS-England, 2013).	Variable	Professional referral	The majority of EDUs are able to accept compulsorily detained individuals.	Adult/General Literature: Systematic Review: Madden, S., Hay, P., & Touyz, S. (2015). Systematic review of evidence for different treatment settings in anorexia nervosa. World journal of psychiatry, 5(1), 147–153. https://doi.org/10.5498/wjp.v5.i1.147 Kotilahti, E., West, M., Isomaa, R., Karhunen, L., Rocks, T., & Ruusunen, A. (2020). Treatment interventions for Severe and Enduring Eating Disorde…	Herpertz-Dahlmann et al. (2014) Randomised Controlled Trial (Germany, n = 172): This study comparing young females aged 11-18 with anorexia nervosa admitted to day patient treatment (after brief 3-week inpatient treatment) vs continued inpatient care found no significant difference between the groups in the number of readmissions.	Madden et al. (2015) Systematic Review: Madden et al. (2014) trial compared different lengths of specialised inpatient treatment, comparing brief hospitalisation for medical stabilisation with prolonged hospitalisation for weight normalisation - they found significantly fewer total hospital days between admission and 12-month follow-up in the medical stabilisation arm (briefer admissions) compare…	Not identified in this scoping exercise.	Not identified in this scoping exercise.	Not identified in this scoping exercise.
Specialist wards for early psychosis		Adults and CYP	16+	Yes	No	No	Inpatient	Public	UK, Canada	Specialist wards for early psychosis are usually offered as part of the early intervention services. These provide assessment, treatment and care which may include group psychotherapy programmes which focus on psychosis education, cognitive behavioural therapy skills, self-management, skill-building and recreation (CAMH Website, n.d.).	Unknown	Young people experiencing psychosis for the first time.	"An interprofessional team of psychiatrists, nurses, social workers, occupational therapists, pharmacists, recreation therapists and program assistants provide individuals and their families with the initial period of care and recovery." (CAMH Website, n.d.).	Variable	Professional referral	Yes	Pre-post prospective cohort study: Siebert, S., Leopold, K., Baumgardt, J., Von Hardenberg, L. S., Burkhardt, E., & Bechdolf, A. (2022). Specialized inpatient treatment for young people with early psychosis: acute-treatment and 12-month results. European Archives of Psychiatry and Clinical Neuroscience, 272(7), 1-14. Websites: South London and Maudsley NHS Foundation Trust website. (n.d.). https:…	Siebert et al. (2022) Pre-post prospective cohort study (Germany, n=95): "The rehospitalization rate was 30.53% (N = 29) at 6 months and 43.16% (N = 41) at 12 months. The mean number of hospitalizations was 0.38 (SD = 0.62; r = 0–2) at 6 months and 0.66 (SD = 0.88; r = 0–3) at 12 months."	Not identified in this scoping exercise.	Not identified in this scoping exercise.	Siebert et al (2022) Pre-post prospective cohort study (Germany, n=95): "patient satisfaction with treatment changed significantly from baseline to week 6... Patient satisfaction with treatment increased significantly between baseline and 6-month follow-up (p < 0.01)... There was no significant increase in patient satisfaction at 12 months (p = 0.27)."	The LEO Unit (SLaM, London, UK) Websites: SLaM website: https://slam.nhs.uk/service-detail/service/leo-unit-early-intervention-27/
Short-stay acute inpatient wards		Adults and CYP	Aged 16 and over (LLoyd-Evans et al., 2009).	Yes	No	No	Inpatient	Public	UK, USA, Canada However, they are not widely available in the UK: Dalton-Locke et al.'s (2021) national survey in England reported that only 4% of crisis resolution teams had access to a local short-stay acute inpatient ward.	Short-stay acute inpatient units (aka brief-stay wards, triage wards or assessment wards) are inpatient wards with shorter stays than acute wards (admitting patients for up to approximately a week). They usually do not admit patients detained under the Mental Health Act, but can accept people detained under a 72 hour section (Dalton-Locke et al., 2021). They aim to provide more intensive support …	Unknown	Adults requiring acute admission, some specifically require a diagnosis of schizophrenia. Additional criteria for some short-stay acute inpatient wards include: one or more previous admissions, stable housing, no current substance use or major medical problems, no diagnosis of brain injury, living with a responsible adult, admission from community, voluntary or on 72 hour section.	Psychiatrists, nurses, support workers	Maximum stays can vary between short-stay acute inpatient wards. Lloyd-Evans et al's (2009) systematic review identified short-stay acute inpatient wards with maximum stays ranging from 24 hours to 8 days.	Professional referral	Yes (some)	Systematic reviews: Lloyd-Evans, B., Slade, M., Jagielska, D., & Johnson, S. (2009). Residential alternatives to acute psychiatric hospital admission: Systematic review. The British Journal of Psychiatry, 195(2), 109-117. doi:10.1192/bjp.bp.108.058347 Randomised controlled trials: Hirsch, S. R., Platt, S., Knights, A., & Weyman, A. (1979). Shortening hospital stay for psychiatric care: effect on …	Lloyd-Evans et al. (2009) Systematic review: Stated that of the three moderate-quality studies of brief-stay wards included in their review: - One found a majority of people required transfer to a standard ward at the end of the brief-stay period (Olfson, 1990). - None found any significant differences in readmission rates (Olfson, 1990; Hirsch et al. 1979; Herz et al., 1975).	Lloyd-Evans et al. (2009) Systematic review: stated that of the three moderate-quality studies of brief-stay wards included in their review: - Only one found the brief-stay ward able to discharge individuals within the planned admission period and significantly more quickly than standard wards (Herz et al. 1975). - One study found the 8-day planned admission period not rigorously adhered to and m…	Not identified in this scoping exercise.	Not identified in this scoping exercise.	The SAFIRE Unit (Manchester, UK) Websites: https://www.gmmh.nhs.uk/safire-unit/#:~:text=The%20Swift%20Assessment%20for%20the,find%20an%20alternative%20inpatient%20admission.
Open dialogue (OD)		Adults and CYP	Aged 14 and over (Gordon et al., 2016)	Yes	No	No	Community, Inpatient	Variable	Finland initially (now Europe, including the UK, USA, Australia)	Open Dialogue is a therapeutic intervention as well as a way of organising services. It takes a person- and network-centred approach to treating mental health problems. It incorporates elements of systemic family therapy as well as psychodynamic principles. It emphasises the importance of transparent decision making, and bringing together social and professional networks. Families are encouraged …	1990s	Largely applied to individuals experiencing psychosis.	A range of professional specialists can be trained in Open Dialogue, including unit nurses, social workers, psychiatrists, residents, and mental health specialists (Rosen & Stoklosa, 2016).	Variable	Referral	Yes - there is evidence of implementation in inpatient settings too (Rosen & Stoklosa, 2016).	Systematic reviews: Skalli, L., & Nicole, L. (2011). Programmes pour premiers épisodes psychotiques: une revue systématique de la littérature. [Specialised first-episode psychosis services: a systematic review of the literature]. L'Encéphale, 37, S66-S76. Other evidence review: Freeman, A. M., Tribe, R. H., Stott, J. C., & Pilling, S. (2019). Open dialogue: a review of the evidence. Psychiatric S…	Freeman et al. (2019) Systematic Review: Summarised that: - In Bergström et al. (2017), "most service users were treated with only one hospital admission or with no hospital treatment (54%), and 95% spent <1 year as an inpatient over the entire period. There was no control group." - in Aaltonen et al. (2011), "the historical analysis (clients were diagnosed on the basis of treatment notes) found …	Freeman et al. (2019) Systematic Review: - In Seikkula et al.'s (2003) study, two experimental groups (ODAP1 and API) corresponding to the slightly different Open Dialogue treatment received. They found that hospitalisation time was shorter for both groups compared to control group. - Results of linear mixed-model analyses showed a significant positive change in hospital days (p=.023) following p…	Not identified in this scoping exercise.	Not identified in this scoping exercise.	Open Dialogue Crisis and Home Outreach Service Reports: Guidance on community mental health services: promoting person-centred and rights-based approaches. Geneva: World Health Organization; 2021 (Guidance and technical packages on community mental health services: promoting person-centred and rights-based approaches). Licence: CC BY-NC-SA 3.0 IGO: https://www.who.int/publications/i/item/guidance…
Open dialogue	Peer-supported open dialogue (POD)	Adults	NA	Yes	No	No	Community, inpatient, residential	Variable	Finland, UK, Netherlands	Peer-supported open dialogue (POD) adds an explicit role of peer support workers to the Open Dialogue approach. These peer support workers are paid professionals with expertise gained through their own lived experience of psychological distress. This POD approach was introduced into daily ambulatory care for people diagnosed with severe mental health problems in five Dutch mental health care orga…	2017-2018	Largely applied to individuals experiencing psychosis.	Peer workers	Variable	Unknown	Unknown	Qualitative literature: Lorenz-Artz, K., Bierbooms, J., & Bongers, I. (2023). Introducing Peer-supported Open Dialogue in changing mental health care. Frontiers in Psychology, 13, 1056071.	Not identified in this scoping exercise.	Not identified in this scoping exercise.	Not identified in this scoping exercise.	Not identified in this scoping exercise.	Not identified in this scoping exercise.
Need-adapted treatment		Adults and CYP	Aged 15 and over	Yes	No	No	Community	Unknown	Finland, Sweden	Need-adapted treatment is a psychotherapeutic approach to schizophrenia. Therapeutic activities are tailored to each case so that they meet the changing needs of service users and family members. There is a psychotherapeutic approach to assessment and treatment, and family are involved in the initiation of treatment (Alanen et al., 1991). Two examples of the implementation of need-adapted treatme…	1980s	Adults experiencing psychosis. Exclusion criteria in the Swedish Parachute Project were primary diagnosis of substance misuse or a diagnosed brain disorder (Cullberg et al., 2002). Exclusion criteria in Acute Psychosis Integrated Treatment included previous treatment with neuroleptics, previous psychotherapy (more than 30 visits), serious physical illness, pregnancy, or serious threat of suicide …	Psychotherapists, nurses	Variable	Referral	Unknown	General literature Pre-post implementation (Case time series): Lehtinen, K. (1993). Need‐adapted treatment of schizophrenia: a five‐year follow‐up study from the Turku project. Acta Psychiatrica Scandinavica, 87(2), 96-101. Alanen, Y. O., Lehtinen, K., Räkköläinen, V., & Aaltonen, J. (1991). Need‐adapted treatment of new schizophrenic patients: experiences and results of the Turku Project. Acta P…	Lehtinen (1993) 5 year follow-up of pre-post implementation (Finland, n=28 in the 1983-84 time series and n=53 in the 1967-77 time series): The proportion of patients hospitalised initially and at least once over the five-year follow-up was equal. There was a clear difference in the proportion of patients hospitalised in the first year: the range for the old time series group is 36-47% whereas th…	Alanen et al. (1991) Pre-post implementation (Finland, n=31 in 1983-84 time series and n=56 in 1976-77 time series): Hospital days per patient in 1976-77 were 83 in the first year and 36 in the second year. Hospital days per patient in 1983-84 were 46 in the first year and 9 in the second year, demonstrating a substantial reduction with need-adapted treatment. Lehtinen (1993) 5 year follow-up of …	Not identified in this scoping exercise.	Not identified in this scoping exercise.	The Swedish Parachute Project and the Acute Psychosis Integrated Treatment study are two examples of need-adapted treatment applied to early psychosis populations.
Specialist consultancy		Adults	NA	Yes	Yes	Yes	Variable	Voluntary/third sector, private	UK	Some specailist consultances exist which specifically aim to develop and promote alternative approaches to standard inpatient care and to avoid and reduce inpatient mental health admissions. They may achieve this through direct clinical work and/or more structural approaches providing consultation, training and supervision to healthcare organisations. This consultancy may be provided by survivor-…	Unknown	Organisations providing specialist consultancy may work with a variety of people and organisations, including healthcare organisations, and some may also provide support directly to people in crisis.	Varies by oganisation	Variable dependent upon setting	Self-referral, professional referral	Yes - can work with people whilst they are compulsorily detained	Quantitative studies: Dr Helen Killaspy, Dolly Rambarran, Cressida Harden, Dave Fearon, Graham Caren & Kath McClinton (2009) A comparison of service users placed out of their local area and local rehabilitation service users, Journal of Mental Health, 18:2, 111-120, DOI: 10.1080/09638230701879235 Mixed-methods studies: Bhui, K. S., Owiti, J. A., Palinski, A., Ascoli, M., De Jongh, B., Archer, J.,…	Bhui et al. (2014) Mixed-methods pre-post study (UK): This pre-post study in which a new type of cultural consultation service (a multi-component and systemic complex intervention) was offered over 18 months to specialist mental health providers in the poorest regions of the UK. It measured service user outcomes at first contact with the service, and at a minimum of 3 months follow-up. It reporte…	Beam Consultancy (UK) Website (n = 6): Pre-post data for 6 people Beam Consultancy have worked with showed that the total aggregate number of bed days for these individuals in the year prior to their supported discharge with Beam Consultancy was ~1250 (likely an underestimate), but during the time working with them was just two.	Bhui et al. (2014) Mixed-methods pre-post study (UK): This pre-post study in which a new type of cultural consultation service (a multi-component and systemic complex intervention) was offered over 18 months to specialist mental health providers in the poorest regions of the UK. It measured service user outcomes at first contact with the service, and at a minimum of 3 months follow-up after the f…	Not identified in this scoping exercise.	Leeds Survivor-Led Crisis Service (Leeds, UK) Reports: Leeds Survivor Led Crisis Services: Trustees’ Report and Financial Statements for the Year Ended 31 March 2018. (2018). Leeds Survivor Led Crisis Services. https://register-of-charities.charitycommission.gov.uk/charity-search?p_p_id=uk_gov_ccew_onereg_charitydetails_web_portlet_CharityDetailsPortlet&p_p_lifecycle=2&p_p_state=maximized&p_p_mod…
Therapeutic communities (TCs)		Adults and CYP	Not stated	Yes	Yes	Yes	Residential, or community based (e.g. day therapeutic community models - meeting for 3+ days/week), or mini-TC models (meeting for less than 3 days/week)	Public, private and voluntary/third sector. The only TCs remaining in the NHS are those for people with a diagnosis of personality disorder. All offending behaviour TCs are within the prison estate. The remaining TCs are situated within the voluntary or private sector.	UK, Europe, Latin America, USA	Therapeutic Communities (TCs) are structured, psychologically informed environments – they are places where the social relationships, structure of the day and different activities together are all deliberately designed to help people’s health and well-being (therapeuticcommunities.org). Therapeutic communities are not defined by specific methods or programme elements, but the common shared values…	Adults: Post WW2 CYP: 1960s	People experiencing mental health difficulties.	Multidisciplinary teams, mostly comprising mental health core professions including direct psychiatric input and specialist psychotherapists. They also frequently employ "social therapists" who are untrained staff with suitable personal characteristics, and ex-service users. The role of staff is less obvious than in single therapies and can often cover a wide range of activities as part of the so…	Long term engagement	Variable	Not stated	Adult/general literature: Systematic Reviews/NICE Reviews McKay, C., Nugent, K. L., Johnsen, M., Eaton, W. W., & Lidz, C. W. (2018). A Systematic Review of Evidence for the Clubhouse Model of Psychosocial Rehabilitation. Administration and policy in mental health, 45(1), 28–47. https://doi.org/10.1007/s10488-016-0760-3 NICE (2020). Rehabilitation in adults with complex psychosis and related sever…	McKay et al. (2016) Systematic Review: Randomised controlled trial results support the efficacy of the Clubhouse Model in reducing hospitalisation. Michon et al. (2021) Service Evaluation (International, 14 counties, n=1136): This study utilised secondary data from Director and Member surveys designed to capture Clubhouse status, member engagement, and measures of well-being they collected hospit…	Not identified in this scoping exercise.	Not identified in this scoping exercise.	Personal communication detailing unpublished data on service user satisfaction may be available upon request.	Lothlorien (Scotland) Websites: https://www.lothlorien.tc/ Clubhouses Systematic Reviews/NICE Reviews McKay, C., Nugent, K. L., Johnsen, M., Eaton, W. W., & Lidz, C. W. (2018). A Systematic Review of Evidence for the Clubhouse Model of Psychosocial Rehabilitation. Administration and policy in mental health, 45(1), 28–47. https://doi.org/10.1007/s10488-016-0760-3 NICE (2020). Rehabilitation in adu…
Wraparound with intensive services		Adults and CYP	0-20 years old	Yes	No	No	Community (home and school)	Variable	USA	Wraparound services are designed to help families develop a plan to address their child's individual needs at home and at school. The services are provided through teams that implement comprehensive support plans. These aim to link children, families or carers and their support networks with health, social services, education and youth justice services. They are for children and young people aged…	Early 1990s	Children and adolescents with severe emotional and behavioural problems at-risk of out-of-home placement and their families, but also 'at risk' children.	Individualised teams led by resource coordinators/ wraparound facilitators, and consisting of various instrumental people in the child’s life (e.g., parent, relative, teacher, friend, therapist, clergy, etc.).	Variable	Referral	No	Other evidence synthesis: McDougall, T., Worrall‐Davies, A., Hewson, L., Richardson, G., & Cotgrove, A. (2008). Tier 4 Child and Adolescent Mental Health Services (CAMHS)‐Inpatient Care, Day Services and Alternatives: An Overview of Tier 4 CAMHS Provision in the UK. Child and Adolescent Mental Health, 13(4), 173-180. Burns, B., Schoenwald, S., Burchard, J., Faw, L., & Santos, A. (2000). Comprehen…	Not identified in this scoping exercise.	Burns et al. (2000) Other evidence synthesis: States that outcomes suggest that this model of brokering services reduces time spent in hospital compared to treatment in foster care.	Not identified in this scoping exercise.	Bruns et al. (2015) Randomised Controlled Trial (USA, n=93): This randomised controlled trial comparing service experiences and outcomes for youths with serious emotional disorder (SED) randomly assigned to care coordination via a defined wraparound process (n = 47) versus more traditional intensive case management (ICM; n = 46) found that there were no differences in satisfaction between the two…	Not identified in this scoping exercise.
Multisystemic therapy (MST)		CYP	Aged 10 and over	Yes	No	Yes	Community and home-based	Unclear	UK, USA	Multisystemic therapy (MST) is a model that was originally developed for treating serious antisocial behaviour in children and young people (aged 10-17 years old). MST teams provide a range of systemic interventions that address high risk personality traits associated with conduct disorder and antisocial personality disorder, as well as interventions to tackle offending behaviour, reparation work…	1990	Children aged 10 and over with serious emotional disturbance who had been referred for emergency hospitalisation, who have access to a non-institutional residential environment (e.g., a family or relative's home, foster home).	Child and adolescent psychiatrists, psychologists, master's level clinicians, crisis caseworkers.	Average duration 127 days (SD = 32 days) (Henggeler et al., 2001) or 4-6 months (McDougall et al., 2008).	Referral	Unknown	Systematic reviews: Clisu, D. A., Layther, I., Dover, D., Viner, R. M., Read, T., Cheesman, D., ... & Hudson, L. D. (2022). Alternatives to mental health admissions for children and adolescents experiencing mental health crises: a systematic review of the literature. Clinical Child Psychology and Psychiatry, 27(1), 35-60. Zechmeister-Koss I, Grössmann N, Wolf S. Wirksamkeit und Sicherheit von Hom…	Schoenwald et al. (2000) Randomised Controlled Trial (USA, MST n=57, Hospitalisation n=56) (mentioned in Zechmeister-Koss et al.'s (2022) systematic review): In one RCT with a sample of CYP in mental health crisis assessed to require an admission, MST was compared to hospitalisation (Schoenwald et al., 2000). At the end of treatment, 44% of those in the MST group were admitted to hospital and mea…	Schoenwald et al. (2000) Randomised Controlled Trial (USA, MST n=57, Hospitalisation n=56) (mentioned in Zechmeister-Koss et al.'s (2022) systematic review): In one RCT with a sample of CYP in mental health crisis assessed to require an admission, MST was compared to hospitalisation (Schoenwald et al. 2000). At the end of treatment, 44% of those in the MST group were admitted to hospital and mean…	Cllisu et al. (2022) Systematic Review: The best quality studies and greatest evidence for efficacy came from in-home interventions, in particular multisystemic therapy, which improved psychological outcomes, and though a large number of CYP still ended up being admitted, there appeared to be decreased length of stay. (Henggeler et al., 1999, 2003; Huey et al., 2004; Schoenwald et al., 2000).	Not identified in this scoping exercise.	Not identified in this scoping exercise.
Enabling environments		Adults and CYP	Not specified	Yes	Yes	Yes	All settings	All settings	UK	Enabling Environments are places where there is a focus on creating a positive and effective social environment and where healthy relationships are seen as the key to success. They can be found in any kind of service, and in a wide variety of sectors. The Royal College of Psychiatrists have published a set of standards to work towards in order to be accredited with an Enabling Environment (RCPsyc…	Unknown	Dependent upon the service. Enabling environments can be applied across all target populations.	Variable dependent upon setting	Variable dependent upon setting	Dependent upon setting	Variable dependent upon setting	Websites: Royal College of Psychiatrists. (2023). Enabling Environments (EE). https://www.rcpsych.ac.uk/improving-care/ccqi/quality-networks-accreditation/enabling-environments-network-ee	Not identified in this scoping exercise.	Not identified in this scoping exercise.	Not identified in this scoping exercise.	Not identified in this scoping exercise.	Not identified in this scoping exercise.
Trieste		Adults and CYP	All ages	Yes	Yes	Yes	All (whole-system approach including both community and inpatient services)	Largely publicly funded	Italy (efforts made to introduce it to San Francisco, Wales, Scotland, Japan)	In Trieste, Italy, there is a whole-systems approach to mental health care. When Trieste's psychiatric hospital closed in 1980, psychiatric institutions were replaced by a network of services that would be fully embedded in the community, highly accessible, and with a low threshold of access. It includes the following components: - The service is delivered primarily through four walk-in 'Communit…	1971	All people with mental health needs in Trieste. Exclusion criteria: There are no exclusion criteria around diagnoses, severity thresholds, etc. It is a whole-system approach intended to be able to cater to everyone's mental health needs.	Community mental health centres are staffed by psychiatrists, nurses, social workers, psychologists, rehabilitation specialists (Mezzina, 2014).	The mean stay for people admitted to a community mental health centre in a state of crisis is 7 days. The mean stay for people who are admitted to the general hospital psychiatric unit is less than 3 days. Typical length of stay depends on the specific service type (Trieste is a whole-system approach comprising a range of service types) (Mezzina, 2014).	Drop in, self-referral, professional referral, family/neighbour referral. No wait lists.	Yes - the community mental health centres and general hospital psychiatric units can provide support during mental health crises. This can include compulsorily detaining people when necessary.	Other evidence syntheses: Mezzina, R., & Johnson, S. (2008). Home treatment and “hospitality” within a comprehensive community mental health centre. In S. Johnson, J. Needle, J. P. Bindman, & G. Thornicroft (Eds.), Crisis resolution and home treatment in mental health (Ch 20) (pp. 251–266). Cambridge: Cambridge University Press. Mezzina R. (2014). Community mental health care in Trieste and beyon…	Living Well Systems Website: Stated that since the 70s the number of inpatients in forensic hospitals has steadily declined, from an average of 20, to an average of 0.5 in the noughties. Trieste's forensic hospital closed in 2015. Mezzina and Vidoni (1995) Pre-post (Italy, n=39): This study investigated outcomes of crisis intervention with a mainly psychotic cohort of 39 people experiencing sever…	Mezzina & Johnson (2008) Narrative Review: Reported that there was a reduction not only in nights in hospital but also in community mental health centre bed use, which has fallen to about a third of its original level (observed over 25 years). Mezzina and Vidoni (1995) Pre-post Design (Italy, n=39): This four-year follow-up study of 39 patients with acute and severe crises (mainly experiencing ps…	Casadio et al. (2018) Pre-post Design (Italy, n=26): This evaluation of the co-produced Recovery House in Trieste found that of the 26 participants, the length of stay at the Recovery House was less than one month for three participants (12%), one to five months for three (12%), six months for 17 (65%) and 7-12 months for three participants (12%).	Mezzina (2014) Narrative Review: User satisfaction with services in Trieste had been high from the early years (Vicente et al., 1993b), and more recently, recorded as 83% in two community mental health centres. Vicente et al. (1993) Survey: A survey which included 55 patients and 29 relatives in Trieste found that 61.8% of patients reported feeling quite satisfied or very satisfied with mental he…	Whole-system specific example in itself.	JOSHI project: https://joshiproject.org/clone-of-generated-homepage/ - Joshi Project, an attempt to introduce aspects of Trieste to Scotland There is currently very minimal information available on the JOSHI project but is worth highlighting these attempts to implement Trieste-like approaches in other settings.
Geel family foster care model		Adults and CYP	No age restrictions specified	No	Yes	No	Residential	Public	Belgium	A family foster care model has been practiced for centuries in a small town in Belgium called Geel. People with any kind of mental health difficulty, of any age, can be accommodated by foster families. Often people have chronic mental health difficulties (e.g., psychotic, mood or personality disorders). People with comorbid intellectual disabilities can also access this support. Guests often stay…	1690s	People (all age groups) with mental health problems requiring residential support, often with chronic mental health difficulties (e.g. long-term psychotic, mood or personality disorder). A significant group of people receiving care have comorbid intellectual disabilities. Inclusion criteria: To be eligible for the Geel foster care project, people need to (van Bilsen et al. 2016): - be capable of …	Volunteer foster families provide residential care to people with mental health difficulties. To become a foster family, a family must not have a history of any 'legal or moral trouble', must be caring, stable and able to cope with stressful situations. They must have a regular income and have sufficient space to accommodate one or more guests (van Bilsen, 2016). Foster families are supported by …	Long-term. The average stay in the Geel family care programme is 30 years (van Bilsen, 2016).	Unknown	No	Narrative review: Van Bilsen, H. P. (2016). Lessons to be learned from the oldest community psychiatric service in the world: Geel in Belgium. BJPsych Bulletin, 40(4), 207-211.	Not identified in this scoping exercise.	Not identified in this scoping exercise.	van Bilsen et al. (2016) Narrative review: Stated that length of stay in the Geel family foster care system is long-term. In 2014, the majority of people receiving family foster care in Geel had lengths of stay longer than 20 years, with two patients of more than 75 years (Verbiest et al. 2017). This is only possible due to multi-generational support i.e. children and grandchildren of the origina…	Not identified in this scoping exercise.	Geel is a specific example in itself.
Healing homes		Adults	NA	No	Yes	No	Residential	Public	Sweden	Healing homes' is a model in Sweden where people with psychosis are placed with host families (predominantly farm families in the Swedish countryside) for upwards of a year or two. It aims to help people with psychosis recover without medication. The person becomes a part of the family. Staff members offer clients intensive psychotherapy, and also provide supervision and support to host families.…	Unknown	Adults with psychosis who would like to be supported to recover from psychosis without medication.	Host families, and supporting staff (no further detail obtained).	Upwards of a year or two (power2u website, n.d.).	Unknown	No	Websites: National Empowerment Center. power2u. 2023. Evidence for Peer-Run Crisis Alternatives. Available from: https://power2u.org/evidence-for-peer-run-crisis-alternatives/	Not identified in this scoping exercise.	Not identified in this scoping exercise.	Not identified in this scoping exercise.	Not identified in this scoping exercise.	Specific example in itself.
Intensive residential services (including residential rehabilitation services and intensive supported housing models)		Adults and CYP	Not specified	No	Yes	Yes	Community	Public, private, voluntary/third sector	UK, Italy, USA, Australia, Spain, Sweden, Canada, New Zealand, Denmark, Germany	Intensive residential services include residential rehabilitation services and supported housing models. Supported housing models include 'integrated supported housing' and 'housing with external intensive community support' (e.g., Housing First and Full Service Partnership). They are a key component of the whole-system rehabilitation care pathway for people in the UK with complex, long-term ment…	Unknown	People with complex, longer-term mental health problems and significant impairment of social functioning. NICE guideline NG181 states supported accommodation "Offers rehabilitation to people with complete psychosis: as soon as it is identified that they have treatment-resistant symptoms of psychosis and impairments affecting their social and everyday functioning; wherever they are living, includi…	Varies by service type (see more specific rows below for residential rehabilitation, integrated supported housing, Housing First and Full Service Partnership).	Varies by type, but generally long-term (2 years+)	Self-referral, professional referral	No	Systematic reviews: Chilvers R, Macdonald G, Hayes A. (2002) Supported housing for people with severe mental disorders. Cochrane Database of Systematic Reviews, Issue 4 DOI: 10.1002/14651858.CD000453. Accessed 20 February 2023. Dalton-Locke, C., Marston, L., McPherson, P., & Killaspy, H. (2021). The effectiveness of mental health rehabilitation services: a systematic review and narrative synthesi…	Not identified in this scoping exercise.	Killaspy et al. (2016) National Survey (UK): A random sample of 22 residential rehab services, 35 supported housing services and 30 floating outreach services from 14 nationally representative regions in England (total 619 service users) found that psychiatric admissions were longer among residential care service users, although some outliers affected these differences.	Not identified in this scoping exercise.	Killaspy et al. (2016) National Survey (UK): A random sample of 22 residential rehab services, 35 supported housing services and 30 floating outreach services from 14 nationally representative regions in England (total 619 service users) found that: - Satisfaction with care was similar across services (p > 0.05). Measure = Client Assessment of Treatment Scale. - Few service users across all three…	Not identified in this scoping exercise.
Residential rehabilitation services		Adults and CYP	Unknown	No	Yes	Yes	Residential	Public, private, voluntary/third sector	UK, USA, Australia, Canada, Europe	Residential rehabilitation services are communal facilities, staffed 24 hours, where day-to-day needs are provided (including meals, supervision of medicines and cleaning). Placements are not time-limited, and people do not hold a tenancy in a residential care home (NICE NG181 guideline, 2020). Some residential facilities may provide shorter-term care (e.g., Derby nursing service which is said to…	Not able to find an approximate date but this is a longstanding service model.	People with complex, longer-term mental health problems and significant impairment of social functioning who require 24-hour residential care, but not inpatient admission. Specific eligibility criteria likely vary by service.	Multidisciplinary teams comprising a range of professionals with skills and competence in mental health rehabilitation, including: rehabilitation psychiatrists, practitioner psychologists, nurses, occupational therapists, social workers, approved mental health professionals, support workers (including peer support workers) and specialist mental health pharmacists. The multidisciplinary team shoul…	Expected median of 5 years (Killaspy et al., 2016)	Professional referral	No	Adults: NICE reviews and recommendations: National Institute for Health and Care Excellence. (2020). Rehabilitation for adults with complex psychosis [NICE Guideline No. 181]. https://www.nice.org.uk/guidance/ng181 https://www.nice.org.uk/guidance/ng181/evidence/j-the-rehabilitation-approaches-care-support-and-treatment-that-are-valued-by-recipients-pdf-317993297941 Other evidence synthesis: Kill…	Not identified in this scoping exercise.	Killaspy et al (2016) National Survey (UK): A random sample of 22 residential rehab services, 35 supported housing services and 30 floating outreach services from 14 nationally representative regions in England (total 619 service users) found that psychiatric admissions were longer among residential care service users, although some outliers affected these differences.	Not identified in this scoping exercise.	Killaspy et al (2016) National Survey (UK): A random sample of 22 residential rehab services, 35 supported housing services and 30 floating outreach services from 14 nationally representative regions in England (total 619 service users) found that: - Satisfaction with care was similar across services (p > 0.05). Measure = Client Assessment of Treatment Scale. - Few service users across all three …	Shipley and Derwent Lodge (Derbyshire, UK) Websites: Rethink Mental Illness website: https://www.rethink.org/help-in-your-area/services/nursing-and-residential-care/derwent-lodge/
Residential rehabilitation services	Eating disorders	Adults and CYP	Unknown	No	Yes	No	Residential	Public, private	UK, USA, Australia, Canada, Europe	Residential rehabilitation services for people with eating disorders provide care to people with eating disorders who are medically stable but in need of a higher level of support than outpatient care (Peckmezian & Paxton, 2020). They provide full-time housing and multidisciplinary treatment in a non-hospital based setting. Support provided normally includes individual and group therapy, meal sup…	Unknown	People with diagnosed eating disorder who are medically stable but require more intensive support than outpatient treatment.	Multidisciplinary teams whch can include psychiatrists, clinical psychologists, therapists (including family therapists), nurses and dieticians.	The length of stay varied widely across studies, ranging from 17 days to 377 days. The weighted mean length of stay across all studies that provided this information (n = 18 studies, 3,144 participants) was 56 days (Peckmezian, T., & Paxton, 2020).	Not stated	Not stated	Systematic Reviews: Peckmezian, T., & Paxton, S. J. (2020). A systematic review of outcomes following residential treatment for eating disorders. European Eating Disorders Review, 28(3), 246-259.	Not identified in this scoping exercise.	Not identified in this scoping exercise.	Not identified in this scoping exercise.	Not identified in this scoping exercise.	Not identified in this scoping exercise.
Residential rehabilitation services	Complex psychosis	Adults	NA	No	Yes	No	Residential	Public	UK	Residential rehabilitation services are communal facilities, staffed 24-hours a day, where residents day-to-day needs are provided for (including meals, supervision of medicines and cleaning). Placements are not time-limited. Residents do not hold a tenancy (NICE, 2020). Some residential rehabilitation services are specifically for people with complex psychosis.	Unknown	Adults with complex psychosis	Usually a key- and co-worker, with regular input from a multi-disciplinary team including: a doctor, psychologist, occupational therapist, peer workers, nurses, psychology practitioners, students, activity coordinators, and vocational specialists.	Unknown	Usually via professional referral from adult inpatient wards and community teams	Yes	NICE reviews and recommendations: NICE NG181 Recommendations - Rehabilitation for adults with complex psychosis: https://www.nice.org.uk/guidance/ng181/resources/rehabilitation-for-adults-with-complex-psychosis-pdf-66142016643013	Not identified in this scoping exercise.	Not identified in this scoping exercise.	Not identified in this scoping exercise.	Not identified in this scoping exercise.	Not identified in this scoping exercise.
Integrated supported housing		Adults	NA	No	Yes	Yes	Residential. Accommodation types include group homes, individual apartments, community residences (residences in buildings with single or shared rooms or studio apartments, and common dining, meeting and services space).	Public, voluntary/third sector, private	UK, USA, Canada, Australia, Europe	Integrated supported housing is shared or individual self-contained, time-limited tenancies with staff based on site up to 24 hours a day (NICE, 2020). Staff help residents to gain skills to move on to less supported accommodation. Integrated supported housing varies in intensity and nature of support. For example, there can be different levels of on-site support, and different models of care can…	Unknown	People with complex, longer-term mental health problems and significant impairment of social functioning. Some may be for specific sociodemographic groups (e.g. military veterans, homeless people with serious mental illness, or dual serious mental illness and substance misuse).	Support workers, care coordinators, managers, social workers	Expected median of 2 years (Killaspy et al. 2016)	Professional referral, self-referral	No	Systematic Reviews: Dalton-Locke, C., Marston, L., McPherson, P., & Killaspy, H. (2021). The Effectiveness of Mental Health Rehabilitation Services: A Systematic Review and Narrative Synthesis. Frontiers in Psychiatry, 11, 607933. https://doi.org/10.3389/fpsyt.2020.607933 Ketola, J., Jahangiri, E., Hakko, H., Riipinen, P., & Räsänen, S. (2022). Assisted living for mentally ill—A systematic litera…	Ketola et al (2022) Systematic Review: - The number of hospitalisations was lower if an individual was living in moderate support assisted living services compared to people living independently or people who were homeless. - Chan et al. (2007): In high level support assisted living, 21% were readmitted to hospital, and duration of readmission of the 3 patients varied from 0.5 to 4.9 months, - Me…	Ketola et al (2022) Systematic Review: - Dunt et al. (2017) found that in people in the high level support assisted living condition, mean total length of stay decreased in bed-based mental health services (from 20.0 to 7.4 days). - Across assisted living types, 19% had hospital admissions - moderate level support assisted living had most psychiatric hospitalisations and high level support assist…	Not identified in this scoping exercise.	Killaspy et al (2016) National Survey (UK): A random sample of 22 residential rehab services, 35 supported housing services and 30 floating outreach services from 14 nationally representative regions in England (total 619 service users) found that: - Satisfaction with care was similar across services (p > 0.05). Measure = Client Assessment of Treatment Scale. - Few service users across all three …	Tile House (London, UK) Websites: https://www.candi.nhs.uk/our-services/tile-house-0
Housing with external intensive community support	Housing First	Adults	NA	No	Yes	Yes	Residential	Public, voluntary/third sector and private. No unified national policy around Housing First in England. Mostly local authorities or voluntary sector providers develop the services locally.	USA (widely adopted), "central to national homelessness strategies in Canada, Denmark, Finland, France. Growing in popularity in Italy, Sweden, Spain and the UK" (Homeless Link, 2016). Other countries it's been implemented in include Czech Republic and Japan.	Housing First provides homeless people with mental health problems immediate access to a permanent tenancy with intensive outreach support from a specialist multidisciplinary mental health team (Killaspy et al, 2016). There are no conditions around 'housing readiness' that people need to fulfil before being able to have a home; rather, secure housing is viewed as a stable platform from which othe…	1990s	People who have experienced repeat housing instability, particularly those experiencing multiple disadvantage and experiencing, or at risk of, repeat homelessness. Types of disadvantage may include entrenched or repeat homelessness, mental, psychological or emotional health needs, drug and/or alcohol dependency, contact with the criminal justice system, physical health needs, and experience of do…	Depends on the support team structure. Intensive case management structure (most of Housing First services in England): psychiatrists, social workers, occupational therapists, health professionals and housing workers, generalist support workers. Teams may include peer support workers.	Intended to provide unconditional, permanent housing and open-ended support	Professional referral	No	Systematic Reviews/NICE reviews: Dalton-Locke, C., Marston, L., McPherson, P., & Killaspy, H. (2021). The effectiveness of mental health rehabilitation services: a systematic review and narrative synthesis. Frontiers in psychiatry, 11, 1501. National Institute for Health and Care Excellence (NICE). (2020). Rehabilitation in adults with complex psychosis and related severe mental health conditions…	Not identified in this scoping exercise.	Not identified in this scoping exercise.	Not identified in this scoping exercise.	Not identified in this scoping exercise.	Not identified in this scoping exercise.
Housing with external intensive community support	Full Service Partnership	Adults and CYP	Aged 16 and over	No	Yes	Yes	Residential	Voluntary/third sector	USA	Full Service Partnerships provide people with severe mental health difficulties who are homeless or at risk of homelessness with a combination of subsidised permanent housing and multidisciplinary team-based services with a focus on rehabilitation and recovery (Gilmer et al., 2014). They typically follow either an intensive case management model or a modified assertive community treatment model. …	Unknown	Eligibility criteria can vary by service, but generally the target population is adults with a serious mental and persistent mental illness that results in difficulty functioning and who are either homeless (or at risk of being homeless), justice-involved or high utilisers of mental health services.	Multidisciplinary teams including psychiatrists, nurses, mental health professionals, substance abuse specialists, employment specialists, social workers and peer specialists (Gilmer et al., 2010).	Variable	Professional referrals and outreach	Unknown	Systematic reviews: Dalton-Locke, C., Marston, L., McPherson, P., & Killaspy, H. (2021). The effectiveness of mental health rehabilitation services: a systematic review and narrative synthesis. Frontiers in psychiatry, 11, 1501. PMID: 33519552; PMCID: PMC7838487. Quasi-experimental studies: Gilmer, T. P., Stefancic, A., Tsemberis, S., & Ettner, S. L. (2014). Full-service partnerships among adults…	Not identified in this scoping exercise.	Gilmer et al. (2014) Quasi-Experimental (USA, FSP n=10,231, Control n=10,231): This quasi-experimental study of 10,231 Full Service Partnership clients and 10,231 matched clients with severe mental illness found that inpatient days declined about equally in the Full Service Partnership and control - there was no significant difference in this between the groups (p = 0.840).	Not identified in this scoping exercise.	Not identified in this scoping exercise.	Not identified in this scoping exercise.
Specialist community mental health rehabilitation teams		Adults	NA	No	Yes	No	Community	Mostly public, some voluntary	UK (nationally), USA, Turkey, Israel, Sweden, Denmark, Singapore (from studies included in Dalton-Locke et al, 2021 review). Rethink & RCPsych (2020) found that only 12/50 (24%) of the trusts that responded to their freedom of information request provided a specialist community mental health rehabilitation team.	Community rehabilitation teams provide specialist skills and care coordination to identify and address people's rehabilitation needs in the community. They commonly work with people living in supported accommodation, often over many years, though can work in all community settings. They tailor care plans to individuals' needs in order to support them to attain and maintain their optimum level of …	Unknown	People over the age of 18, with complex mental health and social care needs who require longer-term multidisciplinary input. Specific criteria may vary by service (e.g., some may be specifically for people with a primary diagnosis of psychosis).	Senior leadership team including senior clinicians from each specialist, mental health nurses, social workers, occupational therapists, psychologists, support workers, consultant psychiatrists, GP link workers, independent prescribers, approved mental health professionals, admin (RCPsych, 2022).	Often work with individuals "over many years" (RCPsych, 2012)	Professional referral	No	Systematic reviews/ NICE reviews: Dalton-Locke, C., Marston, L., McPherson, P., & Killaspy, H. (2021). The effectiveness of mental health rehabilitation services: a systematic review and narrative synthesis. Frontiers in psychiatry, 11, 1501. PMID: 33519552; PMCID: PMC7838487. National Institute for Health and Care Excellence(NICE). (2020). Rehabilitation for Adults with Complex Psychosis. (2020)…	Dalton-Locke et al. (2021) Systematic Review: - Results of studies evaluating community rehabilitation teams (Bradshaw, 2000; Chan et al, 2020; Fardig et al, 2011; Incedere & Yildiz, 2019; Jensen et al, 2019; Lichtenstein et al, 2009; Tan et al, 2017) were mixed. - Most investigated the effectiveness of a particular rehabilitation programme taking place in the community: Illness Management and Re…	Not identified in this scoping exercise.	Not identified in this scoping exercise.	Not identified in this scoping exercise.	Not identified in this scoping exercise.
Hostel wards		Adults	NA	No	Yes	No	Inpatient	Public	UK (only found a few documented services)	Provides residential care to long-stay patients in inpatient mental health services who are not able to manage in the community. Hostel-wards provide domestic style accommodation but with staffing levels and support normally only found in a conventional hospital setting. Residents are legally inpatients in receipt of 24 hour nursing care. Residents are given a programme of domestic chores and sel…	1970s	Adults below the age of 65 with psychiatric disorders, already in standard inpatient care hospital for over 6 months - "long-stay patients".	Psychiatrists, nurses, support workers. Similar staffing to standard inpatient psychiatric hospitals.	Intended as a long-term residence - residents were not expected to leave, although some people did end up moving on to less supported accommodation	Professional referral	Yes	Systematic review: Macpherson, R., Edwards, T. R., Chilvers, R., David, C., & Elliott, H. J. (2009). Twenty‐four hour care for schizophrenia. Cochrane Database of Systematic Reviews, (2). doi: 10.1002/14651858.CD004409.pub2. PMID: 19370601; PMCID: PMC8078250. Non-randomised trial: Hyde, C., Bridges, K., Goldberg, D., Lowson, K., Sterling, C., & Faragher, B. (1987). The Evaluation of a Hostel Ward…	Not identified in this scoping exercise.	Not identified in this scoping exercise.	Not identified in this scoping exercise.	Not identified in this scoping exercise.	111 Denmark Hill Service evaluations: Hill, L. S. A Hostel Wardfor New Long-Stay Psychiatric Patients. Websites: Lost Hospitals of London website: https://ezitis.myzen.co.uk/maudsley.html
Housing and Accommodation Support Services (HASS)		Adults	NA	No	No	Yes	Community	Public & voluntary/third sector	UK	Housing and Accommodation Support Services (HASS) are part of the Offender Personality Disorder (OPD) pathway. OPD HASS provide support and accommodation to people on probation who have been released from prison and secure healthcare settings or moving on from Approved Premises (Social Interest Group, n.d.). Residents are offered weekly key work sessions, house meetings and a range of group inter…	Unknown	Offenders with likely Personality Disorder who have been screened into the Offender Personality Disorder (OPD) pathway. The service is for people who would struggle to live independently in the community and who would benefit from specialist high levels of support to enable successful resettlement. There may be eligibility criteria such as minimum remaining lengths of time on licence (e.g., 12 mo…	Engagement workers, managers. Other staff unknown.	Unknown	Professional referral (screening required for the OPD pathway)	Yes - but the model is only applied nearing release from prison and secure health care settings.	Policy documents: England, NHS. (2015). The offender personality disorder pathway strategy. National Offender Management Service. https://www.england.nhs.uk/commissioning/wp-content/uploads/sites/12/2016/02/opd-strategy-nov-15.pdf Websites/grey literature: Social Interest Group. (n.d.). Penrose OPD HASS. https://socialinterestgroup.org.uk/our-services/penrose-opd-hass-catford/ Social Interest Gro…	Not identified in this scoping exercise.	Not identified in this scoping exercise.	Not identified in this scoping exercise.	Not identified in this scoping exercise.	Penrose Offender Personality Disorder (OPD) HASS (Lewisham, UK) Websites: Social Interest Group (Date unspecified): https://socialinterestgroup.org.uk/our-services/penrose-opd-hass-catford/ Other: Social Interest Group HASS Leaflet (Date unspecified): https://socialinterestgroup.org.uk/wp-content/uploads/2020/05/OPD-HASS-Leaflet-new.pdf
Residences for the Execution of Security Measures (REMS)		Adults	NA	No	No	Yes	Residential	Public	Italy	Residences for the Execution of Security Measures (REMS) are regional-based community residential facilities in Italy for people who have committed crimes who have serious mental health difficulties. These individuals are given custodial security orders and serve the period of admission at REMS. Each facility accommodates no more than twenty people, and they are designed to have a therapeutic/ re…	Approximately 2014	REMS are for people who have committed crimes who also have serious mental health difficulties (e.g., psychotic-spectrum disorders, major depression, personality disorders). Their symptoms must be related to their crimes and they must require high-intensity psychiatric treatment in order to access REMS (Di Mizio et al., 2022).	Occupational/professional roles of the team delivering REMS was not identifiable in the literature, but it is known that police are not involved (Catanesi et al., 2019).	Long-term - for the duration of an individual's custodial security order.	Professional referral	The service can accept individuals detained within the Criminal Justice System.	Cross-sectional/descriptive literature: Di Mizio, G., Bolcato, M., Rivellini, G., Di Nunzio, M., Falvo, V., Nuti, M., Enrichens, F., Lucania, L., Di Nunno, N., & Clerici, M. (2022). Protection of Prisoners with Mental Health Disorders in Italy: Lights and Shadows after the Abolition of Judicial Psychiatric Hospitals. International journal of environmental research and public health, 19(16), 9984.…	Not identified in this scoping exercise.	Not identified in this scoping exercise.	Not identified in this scoping exercise.	Not identified in this scoping exercise.	Not identified in this scoping exercise.
Secure Children's Homes		CYP	Aged 10-17 years old	No	Yes	Yes	Residential	Public (operated by local authorities), one case where one has been provided by the voluntary sector (Hart & La Valle, 2021)	UK	Secure children's homes provide placements for children aged between 10 and 17 and include full residential care, formal on-site education, and healthcare provision. They operate with high staffing ratios. They aim to support residents to develop their personal skills, and support them to be able to manage safely and responsibly on exit. They offer residents input from a range of mental health an…	Unknown	CYP who are sentenced or on remand through the justice system or placed due to local authority concerns that they are a serious risk to themselves or others and there is no other type of placement that could keep them safe. Some SCHs are welfare-only (where CYP are placed for their own welfare by their local council and the court), whereas others are for sentenced young people via the Youth Custo…	Managers, residential care workers, key workers case managers, programme officers, teaching staff, psychologists, nurses, doctors, dentists, opticians.	In March 2022 in England and Wales, 22% of children had been accommodated less than 1 month, 25% between 1 and 3 months, 25% between 3 months and 6 months, 15% between 6 months and 1 year and 13% for a year or more (National Statistics, 2022). The overall median length of stay is 81 days for justice placements, and 129 days for welfare placements (Roe, 2022).	Professional referral. Referrals follow one of two pathways • "‘justice’ placements where a child is remanded or sentenced to detention by a criminal court through youth justice legislation • ‘welfare’ placements where a family court authorises a child to be detained under s25 of the Children Act 1989 either because, if the child was in an open placement s/he would be likely to abscond and would …	Accepts children on remand or who have received custodial sentences.	Other evidence review: Roe, A. (2022). What do we know about children and young people deprived of their liberty in England and Wales? An evidence review. Nuffield Family Justice Observatory. www.nuffieldjo.org.uk/resource/children-and-young-people-deprived-of-their-liberty-england-and-wales National statistics/audits: National Statistics. (2022). Children accommodated in secure children's homes.…	Not identified in this scoping exercise.	Not identified in this scoping exercise.	Not identified in this scoping exercise.	Board, Y. J. (2012) Policy document/ service evaluation (UK, n=678): A public consultation on the plans for the under-18 secure estate was conducted by Barnado's and Voice for the Youth Justice Board. The views of 678 young people (about 34% of the under-18 custodial population at the time) were explored through self-complete questionnaires and 87 (8%) of these young people participated in a focu…	Barton Moss Secure Care Centre Websites: Secure Children's Homes website: http://securechildrenshomes.org.uk/barton-moss.html Gov.uk website: https://socialcareinspection.blog.gov.uk/2020/06/09/secure-childrens-homes-helping-the-most-vulnerable-children/
Secure Training Centres		CYP	Aged 12-17 years old	No	No	Yes	Residential	Majority private, overseen by Youth Custody Service. Local authorities may take over training centres if they perform badly.	UK	Secure Training Centres are places of detention for young people aged 12-17 who are vulnerable and have been sentenced to custody following conviction of a criminal offence, or who are being held on remand awaiting trial. They are usually run by private companies, though the Prison and Probation Service can take over management. Children should receive 30 hours of education and training each week…	1980s	Children aged 12-17 who are vulnerable who have been sentenced to custody following conviction of a criminal offence, or who are being held on remand awaiting trial. They are for children who do not need a secure children's home but are too vulnerable for Young Offender Institutions.	Residential staff (e.g. secure care officers), managers, advocacy staff, key workers/case workers, chaplaincy staff, education staff, healthcare staff (e.g. dentist, speech and language therapists, opticians, GP, physiotherapy, nurses), CAMHS mental health staff (e.g. psychiatrists, clinical psychologists, mental health nurses), social workers, substance misuse staff, resettlement teams.	The median length of stay in secure training centres is 88 days (Roe, 2022).	Professional referral	Accepts children on remand or who have received custodial sentences.	Policy documents/service evaluation: Ministry of Justice. (2022). National Audit Office: Children in custody: secure training centres and secure schools. https://www.nao.org.uk/wp-content/uploads/2022/04/Children-in-custody-secure-training-centres-and-secure-schools.pdf Board, Y. J. (2012). Developing the Secure Estate for Children and Young People in England and Wales–Young People’s Consultation…	Not identified in this scoping exercise.	Not identified in this scoping exercise.	Not identified in this scoping exercise.	Board, Y. J. (2012) Policy document/ service evaluation (UK, n=678): A public consultation on the plans for the under-18 secure estate was conducted by Barnado's and Voice for the Youth Justice Board. "The views of 678 young people (about 34% of the under-18 custodial population at the time) were explored through self-complete questionnaires and 87 (8%) of these young people participated in a foc…	Not identified in this scoping exercise.
Forensic community mental health teams (including forensic outreach and liaison teams)		Adults	NA	No	No	Yes	Inpatient and community	Public	UK	Forensic community mental health teams are heterogeneous in their design. Their core functions include: providing case management of a defined caseload (especially those leaving secure care); providing treatment; providing liaison, advice, specialist interventions, educational and skills development; active involvement in care pathway management into and out of secure settings and prison; liaison…	Start of the 21st century (Latham & Williams, 2020).	High risk offenders with mental health problems who require support transitioning from forensic inpatient care or prisons back into the community or who require support in the community.	They are staffed by multidisciplinary teams comprising psychiatry, psychology, nursing, social work and occupational therapy professionals. They include individual 'care co-ordinators' who have caseloads of 12-20 patients, and psychiatrists with caseloads of 30-100 patients (Latham & Williams, 2020).	A minimum of six months	Professional referral	Yes. These teams can start working with people whilst they are inpatients in order to support their transition back into the community.	Other evidence syntheses: Latham, R., & Williams, H. (2020). Community forensic psychiatric services in England and Wales. CNS Spectrums, 25(5), 604-617. doi:10.1017/S1092852919001743 Websites: West London NHS Trust. (n.d.). Forensic Community Services. https://www.westlondon.nhs.uk/our-services/adult/mental-health-services/forensic-community-services Kent and Medway NHS and Social Care Partnersh…	Not identified in this scoping exercise.	Not identified in this scoping exercise.	Not identified in this scoping exercise.	Not identified in this scoping exercise.	Not identified in this scoping exercise.
Forensic assertive community treatment (FACT)		Adults	NA	No	No	Yes	Community	Variable	USA, Canada, Netherlands, New Zealand, Belgium	Forensic assertive community treatment aims to reduce criminal justice involvement and reoffending among justice-involved individuals with mental health difficulties (SAMHSA, n.d.). It is an adaptation of the 'assertive community treatment' model which attempts to also address criminogenic risks and needs. It involves the provision of crisis assessment and intervention, pharmacotherapy and behavi…	2004	People with mental illnesses who are involved in the criminal justice system. Inclusion criteria: Vary depending on the team. E.g., depending on mental illness diagnosis and duration, hospitalisation frequency, status of not guilty by reason of insanity, types of crimes (e.g. some teams exclude serious or violent crimes whereas others consider them on a case-by-case basis) (Cuddleback et al., 202…	Staffing is essentially identical to assertive community treatment team staffing, although teams may also include forensic psychiatrists, probation officers and criminal justice liaison positions. Other staff roles include: psychiatrists, psychiatric nurses, social workers, vocational specialists, case managers, counsellors, therapists, program supervisors, peer workers, team leaders and dual dia…	Variable	Professional referral (from the Criminal Justice System)	No	Other evidence synthesis: Cuddeback, G.S, Simpson, J.M. & Wu, J.C. (2020) A comprehensive literature review of Forensic Assertive Community Treatment (FACT): Directions for practice, policy and research, International Journal of Mental Health, 49:2, 106-127, DOI: 10.1080/00207411.2020.1717054 Lamberti, J. S., & Weisman, R. L. (2021). Essential elements of forensic assertive community treatment. H…	Cuddeback et al. (2020) Literature review: "One study found that 90% of participants had no readmission or incarceration after release from the forensic hospital.... A single-group study of FACT participants compared outcomes of 21 FACT participants at baseline and again after nine months and found high rates of hospitalization (48%)."	Cuddleback et al. (2020) Literature review: "A study suggested participation in FACT was associated with reductions in hospital days and jail days. In a study of 235 justice-involved individuals with mental illnesses randomly assigned to receive ACT connected with a mental health court or treatment as usual and found no differences in jail days. In a randomized controlled trial of FACT vs. treatm…	Not identified in this scoping exercise.	Not identified in this scoping exercise.	Not identified in this scoping exercise.
Adolescent forensic community services		CYP	Adolescents	No	No	Yes	Community, residential and custodial	Public	UK	Community adolescent forensic services provide assessment and treatment interventions for young people with complex, persistent or serious mental disorders associated with high risk of offending behaviour. These interventions can be provided in community, residential and custodial settings (McDougall et al., 2008). They may operate as dedicated multidisciplinary teams, provide in-reach to juvenil…	Unknown	Young people with complex, persistent or serious mental disorders who are in contact with the criminal justice system or who have a high risk of offending behaviour (McDougall et al., 2008).	A multi-disciplinary team, which can include: forensic psychiatrists, clinical psychologists, forensic community psychiatric nurses, forensic social workers, occupational therapists, peer support workers, recovery workers and vocational workers (West London NHS Trust website, date unknown).	Variable	Professional referral	Variable	Narrative review: McDougall, T., Worrall‐Davies, A., Hewson, L., Richardson, G., & Cotgrove, A. (2008). Tier 4 Child and Adolescent Mental Health Services (CAMHS)‐Inpatient Care, Day Services and Alternatives: An Overview of Tier 4 CAMHS Provision in the UK. Child and Adolescent Mental Health, 13(4), 173-180. Policy documents: NHS England. (2017). Community Forensic Child and Adolescent Mental He…	Not identified in this scoping exercise.	Not identified in this scoping exercise.	Not identified in this scoping exercise.	Not identified in this scoping exercise.	Not identified in this scoping exercise.
Intensive intervention and risk management services (IIRMS)		Adults	NA	No	No	Yes	Prisons/community	Public	UK	Intensive intervention and risk management services (IIRMS) represent the community intervention part of the Offender Personality Disorder (OPD) pathway. They adopt a psychologically-informed case management approach and focus on direct work with individuals who are being released from prison into the community on probation license and who have a history of high risk, high harm violent conviction…	Approximately 2018	Offenders with likely personality disorder who are being released from prison into the community on probation licence and who have a history of high-risk, high harm violent convictions linked to pervasive psychological and interpersonal problems (Craisatti et al., 2021).	A whole team approach, as well as the key worker (or case manager).	Often 12 months or longer (I'Meara et al., 2019).	Professional referral (screening required for the OPD pathway)	No	Descriptive literature: Craissati, J., Ramsden, J., Ryan, S., Webster, N., & West, L. (2021). Intensive intervention and risk management services (IIRMS) three years on: what we need to do better in the offender personality disorder pathway. The Journal of Forensic Practice, 23(4), 385-396. Pilot service evaluation: O’Meara, A., Morgan, L., Godden, S., & Davies, J. (2019). A model of a specialist…	Not identified in this scoping exercise.	Not identified in this scoping exercise.	Not identified in this scoping exercise.	Not identified in this scoping exercise.	Not identified in this scoping exercise.
Intensive intervention and risk management services (IIRMS)	Transitional support and liaison services	Adults	NA	No	No	Yes	Custodial/community	Public	UK	This model is a specific form of IIRMS. These services provide support over a few months to help people access services and support provided by statutory and voluntary organisations, both during and after their transition from custody to the community (O’Meara et al., 2019.). It forms part of the OPD pathway.	Unknown (IIRMS established in approximately 2018)	Offenders with likely Personality Disorder who have been screened into the Offender Personality Disorder Pathway and who are transitioning from custody into the community.	Unknown	A few months (O'Meara et al., 2019).	Professional referral (screening required for the OPD pathway)	No	Pilot service evaluation: O’Meara, A., Morgan, L., Godden, S., & Davies, J. (2019). A model of a specialist transitional support and liaison service within the Offender Personality Disorder Pathway in Wales: Learning from a regional pilot service. The Journal of Community and Criminal Justice. https://doi.org/10.1177/026455051985906	Not identified in this scoping exercise.	Not identified in this scoping exercise.	Not identified in this scoping exercise.	Not identified in this scoping exercise.	Not identified in this scoping exercise.
Ter Beschikking Stelling (TBS)		Adults	NA	No	No	Yes	Inpatient	Public	Netherlands	In The Netherlands, offenders with severe personality disorders can be detained in specialist forensic psychiatric institutions (so-called ‘TBS hospitals’) after having served their prison sentence. Since 1928, the Courts in The Netherlands have had the option to impose a combination verdict on offenders with severe mental disorders: a prison sentence and a penal hospital order – the ‘TBS’ – mean…	Developed in line with law dating back to 1928	TBS hospitals provide care with the aim of protecting the public in addition to a prison sentence if a mentally disordered offender is declared partially or fully unaccountable for a serious sexual or violent offence and there is judged to be a high risk of recidivism (Senn et al., 2020).	Psychiatrists and psychologists with input from the court as the minimum team.	The average length of stay in TBS facilities is approximately eight years (Senn et al., 2020). If there is no longer a high risk of escape or re-offending, unescorted leave will be granted and 'transmural leave' (where people live outside the hospital in flats or apartments rented by the hosptial, whilst being supervised by staff). Most patients will spend 2–3 years in transmural facilities. When…	Professional referral (court ordered)	The service can accept individuals detained within the Criminal Justice System.	Cross-sectional study: Senn, D., Bulten, E., Tomlin, J., & Völlm, B. (2020). A Comparison of English and Dutch Long-Stay Patients in Forensic Psychiatric Care. Frontiers in psychiatry, 11, 574247. https://doi.org/10.3389/fpsyt.2020.574247 Narrative/historical reviews: de Boer, J., & Gerrits, J. (2007). Learning from Holland: the TBS system. Psychiatry, 6(11), 459-461.	Not identified in this scoping exercise.	Not identified in this scoping exercise.	Not identified in this scoping exercise.	Not identified in this scoping exercise.	Not identified in this scoping exercise.
Democratic therapeutic communities		Adults, CYP	Unknown	Yes	Yes	Yes	Prisons, forensic inpatient mental health services, inpatient psychiatric settings for children and adults, day hos- pitals, and intensive outpatient programs (Norton & Bloom, 2004).	Public	UK	Democratic therapeutic communities (DTC) represent a whole-system approach to treatment or rehabilitation (Warren, 2010). It refers to an institution (or a unit within an institution), including its staff, residents and all rules, processes and activities that take place within it (Warren, 2010). It usually encompasses all 24-hours of the day (whether or not the therapeutic community is residenti…	1962 (first therapeutic community in a UK prison was HMP Grendon, which opened in 1962)	Offenders in prisons and forensic psychiatric settings in high and medium security, adults and CYP on inpatient wards and in intensive day programmes	All the staff who are part of the community - it is a whole-system approach.	Can be short-term, but more typically longer-term (over one year) (Norton & Bloom, 2004).	Residents in the community have a say in who is admitted and discharged to the DTC.	Yes. DTCs are found in both prisons and forensic psychiatric settings in high and medium security.	Randomised Controlled Trial: Pearce, S., Scott, L., Attwood, G., Saunders, K., Dean, M., De Ridder, R., Galea, D., Konstantinidou, H., & Crawford, M. (2017). Democratic therapeutic community treatment for personality disorder: randomised controlled trial. The British journal of psychiatry : the journal of mental science, 210(2), 149–156. https://doi.org/10.1192/bjp.bp.116.184366 Other evidence sy…	Pearce et al (2018) RCT of DTC compared with TAU (UK; n=70): "Although fewer people in the active intervention arm had an admission to hospital 12 months after randomisation, the difference was not statistically significant (difference 11.4%, 95% CI −10.1 to 31.6%)."	Pearce et al (2018) RCT of DTC compared with TAU (UK; n=70): "In both arms of the trial the median number of in-patient days was nil."	Not identified in this scoping exercise.	Pearce et al. (2018) RCT of DTC compared with TAU (UK; n=70): "DTC showed significant advantages over TAU in,,, satisfaction with treatment, measured by the Client Satisfaction Questionnaire."	Not identified in this scoping exercise.
Psychologically Informed Planned Environments (PIPES)		Adults	NA	No	No	Yes	Prisons and Approved Premises	Public	UK	Psychologically Informed Planned Environments (PIPEs) are services which aim to support the progression of offenders who have complex needs and personality related difficulties as part of the Offender Personality Disorder (OPD) pathway. They have a particular focus on the environment and on recognising the importance and quality of relationships and interactions. In order to help create a safe an…	2011	Offending populations with a diagnosis of a personality disorder.	HM Prison and Probation Service staff and staff within the NHS Offender Personality Disorder pathway. Staff who work in PIPEs are trained and supported to work in a psychologically informed way (Kuester et al., 2022).	"Prison PIPE residents are required to stay within the PIPE environment for a minimum of 6 months and a maximum of 2 years, while length of stay within Approved Premises is approximately 3-6 months." (Kuester et al., 2022).	Professional referral (screening required for the OPD pathway)	The service can accept individuals detained within the Criminal Justice System.	Policy documents: Kuester, L., Freestone, M., Seewald, K., Rathbone, R. and Bhui, K., (2022). Evaluation of Psychologically Informed Planned Environments (PIPEs): Assessing the First Five Years. Ministry of Justice policy document. Retrieved from https://www.gov.uk/government/publications/evaluation-of-psychologically-informed-planned-environments	Not identified in this scoping exercise.	Not identified in this scoping exercise.	Not identified in this scoping exercise.	Not identified in this scoping exercise.	Not identified in this scoping exercise.
Offender Personality Disorder treatment services		Adults	NA	No	No	Yes	Community, prisons, forensic inpatient services	Public	UK	Offender personality disorder treatment services represent another component of the OPD pathway. These may include Mentalisation Based Treatment (MBT-ASPD) or Male-Trauma Recovery Empowerment Model (M-TREM) services. They offer support to people in secure settings or individuals in the community who are subject to probation supervision. MBT-ASPD services are currently the focus of a national pilo…	Unknown	People screened into the OPD pathway, including people in secure settings or individuals in the community who are subject to probation supervision.	Therapists	Up to 18 weeks	Professional referral	The service can accept individuals detained within the Criminal Justice System.	Grey literature: Midlands Partnership University NHS Trust. (n.d.). Forensic Mental Health: Offender Personality Disorder Pathways. https://forensics.mpft.nhs.uk/offender-personality-disorder-pathways Craissati, J., Joseph, N., & Skett, S. (Eds.). (2015). Working with offenders with personality disorder: A practitioners guide. NHS England. https://www.england.nhs.uk/commissioning/wp-content/uploa…	Not identified in this scoping exercise.	Not identified in this scoping exercise.	Not identified in this scoping exercise.	Not identified in this scoping exercise.	Not identified in this scoping exercise.
Psychologically Enhanced Resettlement Services (PERS)		Adults	NA	No	No	Yes	Community/open prison	Public	UK	Pathways Enhanced Resettlement Services (PERS) are one component of the Offender Personality Disorder (OPD) pathway. Their core function is to support OPD service users through a programme with three phases: 'Transition-In', 'Graduation' and 'Transition-Out'. These phases aim to support service users as they transition in and out of open conditions. Service users have the opportunity to consolida…	Unknown	PERS are intended for people who are: Category D prisoners; managed by the National Probation Service; subject to restricted Release on Temporary License; assessed as posing a high or very high risk of harm to others; and who have personality difficulties that meet the OPD screening criteria.	PERS caseworkers	The average length of time participants had engaged with PERS was 9.5 months (SD = 7.4, Range = 4–31) (Jarvis et al., 2022).	Professional referral (screening required for the OPD pathway)	The service can accept individuals detained within the Criminal Justice System.	Qualitative studies: Jarvis, D., Shaw, J., & Lovell, T. (2022). Service user experiences of a psychologically enhanced resettlement service [PERS] in an English open prison. The Journal of Forensic Practice, 24(3), 241-252.	Not identified in this scoping exercise.	Not identified in this scoping exercise.	Not identified in this scoping exercise.	Not identified in this scoping exercise.	Not identified in this scoping exercise.
